# Supplementary material for: Food safety practices of individuals before and after the emergence of COVID-19: A pre- and post-comparative analysis
Source: PLoS One. 2025 Apr 29;20(4):e0322235. doi: 10.1371/journal.pone.0322235 (PMC12040163; doi:10.1371/journal.pone.0322235)
Supplement: S1 File — (XLSX) [file pone.0322235.s001.xlsx]

## Sheet: Dataset
Gender	Education	Marriage	Family	Work	BCOVFSQ1	BCOVFSQ2	BCOVFSQ3	BCOVFSQ4	BCOVFSQ5	BCOVFSQ6	BCOVFSQ7	BCOVFSQ8	BCOVFSQ9	BCOVFSQ10	BCOVFSQ11	BCOVFSQ12	BCOVFSQ13	BCOVFSQ14	BCOVFSQ15	BPOOLEDFSA	ACOVFSQ1	ACOVFSQ2	ACOVFSQ3	ACOVFSQ4	ACOVFSQ5	ACOVFSQ6	ACOVFSQ7	ACOVFSQ8	ACOVFSQ9	ACOVFSQ10	ACOVFSQ11	ACOVFSQ12	ACOVFSQ13	ACOVFSQ14	ACOVFSQ15	APOOLEDFSA
Male	Primary school	Married	1 child living at home	Private business owner	sometimes	sometimes	sometimes	sometimes	sometimes	sometimes	sometimes	sometimes	never	sometimes	never	sometimes	always	sometimes	sometimes	Moderate	always	always	sometimes	sometimes	sometimes	always	sometimes	sometimes	never	always	never	sometimes	always	sometimes	sometimes	Moderate
Male	Secondary school	Unmarried	No dependent	Daily labourer	always	sometimes	sometimes	sometimes	sometimes	sometimes	sometimes	never	never	always	never	sometimes	never	never	never	Moderate	always	always	always	always	always	always	sometimes	never	never	always	never	always	never	never	never	Moderate
Female	Primary school	Unmarried	No dependent	Daily labourer	sometimes	sometimes	sometimes	sometimes	sometimes	sometimes	sometimes	sometimes	never	never	never	never	sometimes	sometimes	sometimes	Moderate	always	sometimes	always	sometimes	always	always	sometimes	sometimes	never	never	sometimes	sometimes	sometimes	sometimes	sometimes	Moderate
Male	Secondary school	Married	Couple	Casual labourer	sometimes	never	sometimes	sometimes	sometimes	sometimes	sometimes	sometimes	sometimes	sometimes	sometimes	sometimes	never	never	sometimes	Moderate	never	never	sometimes	never	sometimes	sometimes	sometimes	sometimes	sometimes	sometimes	sometimes	sometimes	never	never	sometimes	Poor
Male	Higher Education	Married	5+ children living at home	Daily labourer	never	never	never	never	never	never	never	never	never	never	never	never	sometimes	sometimes	never	Poor	always	always	always	always	sometimes	always	sometimes	sometimes	sometimes	always	sometimes	always	sometimes	sometimes	sometimes	Good
Female	Primary school	Married	1 child living at home	Casual labourer	sometimes	sometimes	sometimes	sometimes	sometimes	sometimes	sometimes	sometimes	sometimes	sometimes	sometimes	never	sometimes	sometimes	sometimes	Moderate	always	always	sometimes	always	always	always	sometimes	sometimes	sometimes	always	sometimes	never	sometimes	sometimes	sometimes	Moderate
Male	Higher Education	Divorced	Couple	Private business owner	always	always	sometimes	sometimes	sometimes	sometimes	never	never	never	sometimes	never	always	never	never	always	Moderate	always	always	always	always	always	always	always	always	always	always	always	always	always	always	always	Good
Female	Higher Education	Unmarried	No dependent	NGO employee	always	always	always	always	always	always	always	always	always	sometimes	always	sometimes	always	always	always	Good	always	always	always	always	always	always	always	always	always	always	always	always	always	always	always	Good
Female	Secondary school	Unmarried	No dependent	Full time GO employee	always	sometimes	sometimes	always	always	always	always	sometimes	always	always	sometimes	always	always	always	sometimes	Good	always	always	always	always	always	always	always	always	always	always	always	always	always	always	always	Good
Male	Secondary school	Married	Couple	Full time GO employee	sometimes	sometimes	sometimes	sometimes	never	sometimes	sometimes	always	never	sometimes	sometimes	sometimes	sometimes	never	never	Moderate	always	always	always	always	never	always	sometimes	always	never	always	sometimes	always	sometimes	never	never	Moderate
Male	No formal education	Married	5+ children living at home	Daily labourer	never	never	never	never	never	never	never	sometimes	never	never	never	never	sometimes	sometimes	never	Poor	never	never	never	never	never	never	never	never	never	never	never	never	never	never	never	Poor
Male	Primary school	Married	1 child living at home	Daily labourer	sometimes	sometimes	sometimes	sometimes	sometimes	sometimes	sometimes	sometimes	never	sometimes	never	sometimes	never	never	sometimes	Moderate	always	sometimes	sometimes	sometimes	sometimes	sometimes	sometimes	sometimes	never	sometimes	never	sometimes	never	never	sometimes	Moderate
Female	Higher Education	Unmarried	No dependent	NGO employee	never	sometimes	always	always	always	sometimes	always	always	sometimes	always	always	always	sometimes	always	always	Good	always	always	always	always	always	always	always	always	always	always	always	always	always	always	always	Good
Female	Primary school	Married	2-4 children living at home	Daily labourer	sometimes	always	sometimes	sometimes	sometimes	sometimes	sometimes	sometimes	never	sometimes	never	sometimes	sometimes	sometimes	sometimes	Moderate	sometimes	sometimes	sometimes	sometimes	sometimes	sometimes	sometimes	sometimes	sometimes	sometimes	sometimes	sometimes	sometimes	sometimes	sometimes	Moderate
Male	Higher Education	Divorced	Couple	Private business owner	always	sometimes	sometimes	sometimes	sometimes	sometimes	never	never	sometimes	sometimes	sometimes	sometimes	always	sometimes	never	Moderate	always	always	always	always	always	always	always	always	always	always	always	always	always	always	always	Good
Male	No formal education	Married	5+ children living at home	Daily labourer	never	never	never	never	never	never	never	never	never	never	sometimes	never	never	never	never	Poor	never	never	never	never	never	never	never	never	never	never	never	never	never	never	never	Poor
Female	Higher Education	Unmarried	No dependent	NGO employee	sometimes	always	always	always	always	always	sometimes	always	always	always	sometimes	sometimes	always	always	sometimes	Good	always	always	always	always	always	always	always	always	always	always	always	always	always	always	always	Good
Female	No formal education	Married	5+ children living at home	Daily labourer	sometimes	never	never	always	never	never	never	never	never	never	never	never	never	never	never	Poor	never	sometimes	never	never	never	never	never	never	never	never	sometimes	never	never	never	never	Poor
Male	Secondary school	Married	1 child living at home	Casual labourer	sometimes	never	sometimes	sometimes	sometimes	sometimes	sometimes	never	never	sometimes	sometimes	sometimes	never	sometimes	sometimes	Moderate	never	never	sometimes	never	always	sometimes	sometimes	never	never	sometimes	sometimes	sometimes	never	sometimes	sometimes	Poor
Female	No formal education	Married	5+ children living at home	Private business owner	sometimes	sometimes	sometimes	sometimes	sometimes	sometimes	sometimes	sometimes	sometimes	always	sometimes	always	sometimes	sometimes	sometimes	Moderate	always	always	sometimes	always	sometimes	always	sometimes	sometimes	sometimes	always	sometimes	always	sometimes	sometimes	sometimes	Moderate
Male	Secondary school	Divorced	No dependent	Full time GO employee	never	sometimes	sometimes	sometimes	sometimes	sometimes	always	always	sometimes	never	never	sometimes	never	sometimes	sometimes	Moderate	sometimes	always	always	sometimes	sometimes	always	always	always	sometimes	never	never	always	never	sometimes	sometimes	Moderate
Female	No formal education	Married	5+ children living at home	Daily labourer	never	never	never	always	never	never	never	sometimes	never	sometimes	never	sometimes	never	never	never	Poor	never	never	never	never	never	never	never	never	never	never	never	never	never	never	never	Poor
Male	Higher Education	Married	Couple	Private business owner	sometimes	sometimes	never	always	sometimes	never	never	never	sometimes	sometimes	never	sometimes	never	never	always	Moderate	always	always	always	always	always	always	always	always	always	always	always	always	always	always	always	Good
Female	No formal education	Married	5+ children living at home	Daily labourer	never	never	never	never	never	never	never	never	always	never	sometimes	never	sometimes	sometimes	never	Poor	never	never	never	never	never	never	never	never	never	never	never	never	never	never	never	Poor
Female	Secondary school	Unmarried	No dependent	NGO employee	never	sometimes	always	always	always	always	always	sometimes	always	always	always	always	always	always	sometimes	Good	always	always	always	always	always	always	always	always	always	always	always	always	always	always	always	Good
Male	Primary school	Married	5+ children living at home	Daily labourer	never	never	never	never	never	never	never	never	sometimes	never	never	never	sometimes	sometimes	never	Poor	sometimes	sometimes	sometimes	sometimes	sometimes	sometimes	sometimes	sometimes	sometimes	sometimes	sometimes	sometimes	sometimes	sometimes	sometimes	Moderate
Male	Primary school	Married	2-4 children living at home	Daily labourer	sometimes	sometimes	sometimes	sometimes	sometimes	sometimes	sometimes	sometimes	sometimes	sometimes	sometimes	sometimes	sometimes	sometimes	sometimes	Moderate	sometimes	sometimes	sometimes	sometimes	sometimes	sometimes	sometimes	sometimes	sometimes	sometimes	sometimes	sometimes	sometimes	sometimes	sometimes	Moderate
Female	Higher Education	Unmarried	No dependent	NGO employee	always	always	always	sometimes	always	always	always	always	sometimes	always	always	always	sometimes	sometimes	always	Good	always	always	always	always	always	always	always	always	always	always	always	always	always	always	always	Good
Male	No formal education	Married	5+ children living at home	Daily labourer	never	never	never	never	never	never	never	never	never	never	sometimes	never	never	never	never	Poor	never	sometimes	never	never	never	never	never	never	never	never	never	never	never	never	never	Poor
Male	Higher Education	Married	Couple	Private business owner	sometimes	sometimes	sometimes	sometimes	always	never	never	never	never	sometimes	sometimes	sometimes	sometimes	never	always	Moderate	always	always	always	always	always	always	always	always	always	always	always	always	always	always	always	Good
Female	Secondary school	Married	1 child living at home	Casual labourer	sometimes	sometimes	sometimes	sometimes	never	sometimes	never	never	sometimes	sometimes	never	sometimes	never	sometimes	sometimes	Moderate	always	always	sometimes	sometimes	always	always	never	never	sometimes	sometimes	never	sometimes	never	sometimes	sometimes	Moderate
Male	No formal education	Divorced	5+ children living at home	Daily labourer	sometimes	never	never	never	never	never	never	never	never	sometimes	never	sometimes	never	never	never	Poor	never	never	never	never	never	never	never	never	never	never	sometimes	never	never	never	never	Poor
Male	Higher Education	Divorced	Couple	Private business owner	always	sometimes	sometimes	sometimes	always	sometimes	sometimes	sometimes	sometimes	sometimes	never	sometimes	sometimes	sometimes	always	Moderate	always	always	always	always	always	always	always	always	always	always	always	always	always	always	always	Good
Female	Higher Education	Unmarried	No dependent	NGO employee	always	always	sometimes	always	always	always	sometimes	always	sometimes	always	always	always	always	always	always	Good	always	always	always	always	always	always	always	always	always	always	always	always	always	always	always	Good
Female	Primary school	Divorced	No dependent	Daily labourer	sometimes	sometimes	sometimes	sometimes	sometimes	sometimes	never	never	never	sometimes	never	sometimes	never	never	never	Moderate	sometimes	sometimes	sometimes	sometimes	sometimes	sometimes	never	never	never	sometimes	never	sometimes	never	never	never	Moderate
Female	Higher Education	Unmarried	No dependent	NGO employee	sometimes	always	always	always	always	sometimes	always	sometimes	sometimes	never	sometimes	never	always	sometimes	always	Good	always	always	always	always	always	always	always	always	always	always	always	always	always	always	always	Good
Female	Secondary school	Unmarried	No dependent	Full time GO employee	always	never	sometimes	always	sometimes	sometimes	always	sometimes	sometimes	sometimes	never	sometimes	sometimes	sometimes	never	Moderate	always	never	sometimes	never	never	sometimes	always	sometimes	sometimes	sometimes	never	sometimes	sometimes	sometimes	never	Poor
Male	Secondary school	Unmarried	No dependent	Private business owner	sometimes	sometimes	always	sometimes	sometimes	sometimes	always	sometimes	never	always	sometimes	always	sometimes	never	sometimes	Moderate	always	always	always	sometimes	sometimes	always	always	sometimes	never	always	sometimes	always	sometimes	never	sometimes	Moderate
Female	Secondary school	Unmarried	No dependent	Full time GO employee	sometimes	sometimes	always	always	sometimes	sometimes	always	always	always	sometimes	always	sometimes	sometimes	always	sometimes	Moderate	always	always	always	always	sometimes	always	always	always	always	always	always	always	sometimes	always	sometimes	Moderate
Male	No formal education	Married	5+ children living at home	Daily labourer	never	never	never	sometimes	never	never	never	sometimes	never	sometimes	never	never	sometimes	sometimes	never	Poor	never	never	never	never	never	never	never	never	never	never	never	never	never	never	never	Poor
Female	Higher Education	Unmarried	No dependent	Private business owner	always	sometimes	always	always	always	always	always	always	sometimes	always	sometimes	always	sometimes	sometimes	always	Good	always	always	always	always	always	always	always	always	always	always	always	always	always	always	always	Good
Male	Higher Education	Divorced	1 child living at home	Daily labourer	sometimes	sometimes	never	sometimes	always	never	always	never	never	sometimes	never	sometimes	never	never	sometimes	Moderate	sometimes	sometimes	sometimes	always	always	never	always	never	never	sometimes	never	sometimes	never	never	sometimes	Moderate
Male	Secondary school	Married	No dependent	Private business owner	sometimes	sometimes	always	always	sometimes	sometimes	never	sometimes	sometimes	sometimes	never	sometimes	sometimes	sometimes	never	Moderate	always	always	always	always	always	always	always	always	always	always	always	always	always	always	always	Good
Male	No formal education	Married	5+ children living at home	Daily labourer	never	never	never	never	never	never	never	never	never	never	never	never	sometimes	sometimes	never	Poor	never	sometimes	never	never	never	never	never	never	never	never	never	never	never	never	never	Poor
Female	Secondary school	Divorced	Couple	Casual labourer	sometimes	sometimes	never	always	sometimes	never	sometimes	sometimes	never	sometimes	never	sometimes	sometimes	always	sometimes	Moderate	sometimes	sometimes	sometimes	always	sometimes	sometimes	sometimes	sometimes	never	sometimes	never	always	sometimes	always	sometimes	Moderate
Male	Higher Education	Married	5+ children living at home	Daily labourer	never	always	sometimes	never	sometimes	never	sometimes	never	never	never	sometimes	never	sometimes	sometimes	sometimes	Poor	always	always	always	sometimes	always	sometimes	sometimes	sometimes	sometimes	sometimes	sometimes	sometimes	sometimes	sometimes	sometimes	Good
Female	Secondary school	Married	No dependent	NGO employee	never	always	always	always	sometimes	always	sometimes	sometimes	never	always	sometimes	always	sometimes	always	always	Good	always	always	always	always	sometimes	always	always	always	never	always	always	always	always	always	always	Good
Male	Primary school	Married	Couple	Private business owner	sometimes	sometimes	never	sometimes	sometimes	sometimes	always	always	never	never	sometimes	sometimes	sometimes	always	sometimes	Moderate	sometimes	always	always	always	always	always	always	always	never	never	sometimes	sometimes	sometimes	always	sometimes	Moderate
Male	Higher Education	Married	5+ children living at home	Daily labourer	sometimes	sometimes	sometimes	sometimes	sometimes	sometimes	sometimes	sometimes	never	sometimes	never	sometimes	sometimes	sometimes	sometimes	Moderate	always	always	always	sometimes	always	always	always	sometimes	sometimes	always	never	always	always	sometimes	always	Good
Female	Higher Education	Unmarried	No dependent	NGO employee	sometimes	always	always	sometimes	always	never	sometimes	sometimes	sometimes	always	never	always	sometimes	sometimes	sometimes	Good	always	always	always	always	always	always	always	always	always	always	always	always	always	always	always	Good
Male	No formal education	Married	5+ children living at home	Daily labourer	never	never	never	never	never	never	never	never	never	never	never	never	sometimes	sometimes	never	Poor	never	never	never	never	never	never	never	never	never	never	never	never	never	never	never	Poor
Male	Higher Education	Married	5+ children living at home	Daily labourer	sometimes	never	never	never	sometimes	never	sometimes	sometimes	never	sometimes	never	never	never	sometimes	sometimes	Poor	always	always	always	sometimes	sometimes	always	always	always	sometimes	sometimes	sometimes	sometimes	sometimes	sometimes	sometimes	Good
Female	Secondary school	Unmarried	No dependent	Full time GO employee	sometimes	never	sometimes	always	sometimes	always	always	always	sometimes	sometimes	sometimes	sometimes	always	always	never	Moderate	always	always	always	always	always	always	always	always	always	always	always	always	always	always	always	Good
Female	Higher Education	Married	Couple	Private business owner	always	sometimes	never	sometimes	never	sometimes	sometimes	sometimes	never	always	sometimes	always	sometimes	sometimes	sometimes	Moderate	always	always	always	always	always	always	always	always	always	always	always	always	always	always	always	Good
Male	Primary school	Married	1 child living at home	Daily labourer	sometimes	sometimes	always	sometimes	sometimes	never	sometimes	never	never	sometimes	never	sometimes	sometimes	sometimes	sometimes	Moderate	sometimes	always	always	always	sometimes	never	sometimes	never	never	sometimes	never	sometimes	sometimes	sometimes	sometimes	Good
Male	Primary school	Married	5+ children living at home	Daily labourer	never	never	never	never	never	never	never	never	never	never	never	never	never	sometimes	never	Poor	sometimes	sometimes	sometimes	sometimes	sometimes	sometimes	sometimes	sometimes	sometimes	sometimes	sometimes	sometimes	sometimes	sometimes	sometimes	Moderate
Male	Secondary school	Divorced	Couple	Private business owner	sometimes	sometimes	never	sometimes	sometimes	sometimes	sometimes	sometimes	sometimes	sometimes	never	sometimes	never	sometimes	sometimes	Moderate	sometimes	always	sometimes	sometimes	always	always	sometimes	sometimes	sometimes	always	never	always	never	sometimes	sometimes	Moderate
Female	Secondary school	Married	1 child living at home	Private business owner	sometimes	sometimes	never	sometimes	sometimes	sometimes	sometimes	sometimes	sometimes	sometimes	never	sometimes	sometimes	sometimes	sometimes	Moderate	always	always	sometimes	always	sometimes	always	sometimes	sometimes	sometimes	sometimes	never	sometimes	sometimes	sometimes	sometimes	Moderate
Female	Higher Education	Unmarried	No dependent	NGO employee	always	sometimes	sometimes	always	always	always	always	sometimes	never	always	sometimes	always	sometimes	always	always	Good	always	always	always	always	always	always	always	always	always	always	always	always	always	always	always	Good
Male	Higher Education	Unmarried	No dependent	Casual labourer	always	sometimes	sometimes	never	never	sometimes	sometimes	sometimes	never	sometimes	never	sometimes	sometimes	always	sometimes	Moderate	always	always	always	sometimes	always	always	sometimes	sometimes	never	always	sometimes	always	sometimes	always	sometimes	Good
Male	Primary school	Married	5+ children living at home	Daily labourer	sometimes	sometimes	sometimes	never	sometimes	never	sometimes	sometimes	never	sometimes	never	sometimes	never	sometimes	never	Moderate	sometimes	sometimes	sometimes	sometimes	sometimes	sometimes	sometimes	sometimes	sometimes	sometimes	sometimes	sometimes	sometimes	sometimes	sometimes	Moderate
Male	Higher Education	Unmarried	No dependent	Private business owner	sometimes	never	sometimes	sometimes	sometimes	sometimes	sometimes	sometimes	sometimes	sometimes	never	sometimes	sometimes	sometimes	never	Moderate	always	always	always	always	always	always	always	always	always	always	always	always	always	always	always	Good
Female	Higher Education	Unmarried	No dependent	Full time GO employee	always	always	always	always	always	always	sometimes	always	sometimes	always	never	always	sometimes	always	always	Good	always	always	always	always	always	always	always	always	always	always	always	always	always	always	always	Good
Male	Secondary school	Divorced	No dependent	Private business owner	never	sometimes	sometimes	sometimes	sometimes	never	sometimes	sometimes	sometimes	never	sometimes	never	sometimes	sometimes	sometimes	Moderate	never	never	never	sometimes	never	never	sometimes	sometimes	sometimes	never	sometimes	never	sometimes	sometimes	sometimes	Poor
Male	Secondary school	Married	Couple	Private business owner	always	sometimes	never	sometimes	sometimes	never	sometimes	sometimes	sometimes	sometimes	sometimes	never	sometimes	sometimes	never	Moderate	always	sometimes	sometimes	sometimes	sometimes	sometimes	sometimes	sometimes	sometimes	sometimes	sometimes	sometimes	sometimes	sometimes	never	Moderate
Male	No formal education	Married	5+ children living at home	Casual labourer	never	sometimes	never	never	sometimes	never	never	never	never	never	sometimes	never	sometimes	sometimes	sometimes	Poor	sometimes	always	always	always	always	always	sometimes	sometimes	sometimes	sometimes	sometimes	sometimes	sometimes	sometimes	sometimes	Good
Female	Secondary school	Unmarried	No dependent	Full time GO employee	sometimes	sometimes	sometimes	sometimes	sometimes	always	always	always	sometimes	sometimes	always	sometimes	always	always	sometimes	Moderate	sometimes	always	sometimes	sometimes	sometimes	always	always	always	sometimes	always	always	sometimes	always	always	sometimes	Moderate
Male	Secondary school	Divorced	2-4 children living at home	Private business owner	sometimes	sometimes	never	sometimes	sometimes	never	never	sometimes	sometimes	sometimes	never	always	sometimes	sometimes	sometimes	Moderate	sometimes	always	sometimes	sometimes	sometimes	sometimes	never	sometimes	sometimes	sometimes	never	always	sometimes	sometimes	sometimes	Moderate
Female	Higher Education	Divorced	5+ children living at home	Daily labourer	sometimes	always	sometimes	sometimes	sometimes	never	sometimes	never	never	always	never	sometimes	never	sometimes	always	Moderate	always	always	always	always	always	always	always	never	sometimes	always	never	always	never	sometimes	always	Good
Male	Higher Education	Married	5+ children living at home	Casual labourer	sometimes	sometimes	never	sometimes	sometimes	never	sometimes	sometimes	never	sometimes	never	sometimes	sometimes	sometimes	sometimes	Moderate	sometimes	sometimes	sometimes	sometimes	sometimes	never	sometimes	sometimes	never	sometimes	never	sometimes	sometimes	sometimes	sometimes	Moderate
Male	Secondary school	Unmarried	No dependent	Full time GO employee	sometimes	sometimes	sometimes	sometimes	never	never	always	sometimes	never	sometimes	sometimes	sometimes	always	always	sometimes	Moderate	always	sometimes	always	always	never	sometimes	always	sometimes	never	always	sometimes	sometimes	always	always	sometimes	Moderate
Male	Secondary school	Divorced	5+ children living at home	Private business owner	never	always	never	sometimes	sometimes	sometimes	sometimes	sometimes	sometimes	always	sometimes	always	sometimes	sometimes	sometimes	Moderate	sometimes	always	sometimes	sometimes	sometimes	always	sometimes	sometimes	sometimes	always	sometimes	always	sometimes	sometimes	sometimes	Moderate
Female	Primary school	Unmarried	No dependent	Daily labourer	sometimes	always	never	sometimes	sometimes	never	sometimes	never	never	sometimes	never	sometimes	sometimes	never	never	Moderate	always	always	sometimes	always	sometimes	never	sometimes	never	never	sometimes	never	sometimes	sometimes	never	never	Good
Male	No formal education	Married	5+ children living at home	Daily labourer	never	never	never	sometimes	never	never	never	never	never	never	never	never	sometimes	always	never	Poor	never	never	never	never	never	never	never	never	never	never	never	never	never	never	never	Poor
Female	Secondary school	Unmarried	No dependent	NGO employee	never	always	always	always	sometimes	sometimes	always	sometimes	always	sometimes	always	sometimes	sometimes	sometimes	always	Good	never	always	always	always	always	always	always	always	always	always	always	always	always	always	always	Good
Male	Higher Education	Divorced	1 child living at home	Daily labourer	sometimes	sometimes	sometimes	sometimes	sometimes	never	sometimes	sometimes	never	sometimes	never	sometimes	sometimes	sometimes	never	Moderate	always	always	always	always	sometimes	always	sometimes	sometimes	never	always	never	always	sometimes	sometimes	never	Good
Male	Secondary school	Unmarried	No dependent	Full time GO employee	sometimes	sometimes	always	sometimes	never	always	always	always	sometimes	sometimes	sometimes	sometimes	always	always	sometimes	Moderate	always	always	always	always	always	always	always	always	always	always	always	always	always	always	always	Good
Female	No formal education	Married	5+ children living at home	Daily labourer	never	never	never	never	never	never	never	never	never	never	never	never	sometimes	sometimes	never	Poor	never	sometimes	never	never	never	never	never	never	never	never	never	never	never	never	never	Poor
Male	Secondary school	Married	Couple	Daily labourer	always	sometimes	never	sometimes	sometimes	never	sometimes	sometimes	never	never	never	sometimes	sometimes	sometimes	never	Moderate	always	always	sometimes	always	sometimes	sometimes	sometimes	sometimes	never	never	sometimes	always	sometimes	sometimes	never	Moderate
Male	No formal education	Married	2-4 children living at home	Daily labourer	sometimes	always	never	sometimes	sometimes	never	never	never	never	sometimes	never	sometimes	never	never	sometimes	Moderate	never	never	never	never	never	never	never	never	never	never	never	sometimes	never	never	never	Poor
Female	Higher Education	Unmarried	No dependent	NGO employee	sometimes	always	always	sometimes	always	always	always	sometimes	always	always	never	always	sometimes	sometimes	always	Good	always	always	always	always	always	always	always	always	always	always	always	always	always	always	always	Good
Male	Primary school	Divorced	No dependent	Casual labourer	always	sometimes	never	sometimes	sometimes	never	sometimes	never	never	sometimes	never	sometimes	never	always	never	Moderate	always	always	sometimes	sometimes	always	sometimes	sometimes	never	never	always	never	always	never	always	never	Moderate
Male	Secondary school	Married	Couple	Daily labourer	sometimes	always	sometimes	never	sometimes	never	sometimes	sometimes	never	sometimes	never	sometimes	sometimes	sometimes	sometimes	Moderate	always	always	always	sometimes	always	sometimes	sometimes	sometimes	never	always	never	sometimes	sometimes	sometimes	sometimes	Moderate
Female	Higher Education	Unmarried	No dependent	NGO employee	always	always	always	always	always	always	sometimes	always	sometimes	always	always	always	always	always	sometimes	Good	always	always	always	always	always	always	always	always	always	always	always	always	always	always	always	Good
Male	Secondary school	Married	2-4 children living at home	Daily labourer	sometimes	sometimes	never	sometimes	sometimes	never	sometimes	sometimes	never	sometimes	never	sometimes	sometimes	sometimes	sometimes	Moderate	always	sometimes	sometimes	sometimes	always	sometimes	sometimes	sometimes	never	sometimes	never	sometimes	sometimes	sometimes	sometimes	Moderate
Female	Higher Education	Married	5+ children living at home	Daily labourer	sometimes	never	never	never	sometimes	never	never	sometimes	never	never	sometimes	never	always	always	sometimes	Poor	always	always	always	always	always	always	sometimes	sometimes	sometimes	always	sometimes	always	always	always	sometimes	Good
Female	Secondary school	Unmarried	No dependent	Full time GO employee	sometimes	sometimes	never	always	sometimes	sometimes	always	always	sometimes	sometimes	sometimes	sometimes	sometimes	sometimes	never	Moderate	always	always	sometimes	always	sometimes	always	always	always	sometimes	always	sometimes	always	sometimes	sometimes	never	Good
Male	Primary school	Divorced	No dependent	Daily labourer	never	sometimes	sometimes	sometimes	sometimes	never	sometimes	never	never	always	never	sometimes	sometimes	sometimes	sometimes	Moderate	never	never	sometimes	sometimes	always	never	sometimes	never	never	always	never	sometimes	sometimes	sometimes	sometimes	Poor
Male	Secondary school	Married	2-4 children living at home	Private business owner	sometimes	sometimes	never	never	sometimes	sometimes	sometimes	sometimes	sometimes	sometimes	never	sometimes	sometimes	sometimes	sometimes	Moderate	sometimes	always	sometimes	never	sometimes	always	sometimes	sometimes	sometimes	sometimes	never	sometimes	sometimes	sometimes	sometimes	Moderate
Female	Higher Education	Unmarried	No dependent	Full time GO employee	always	always	always	always	sometimes	sometimes	always	never	sometimes	always	sometimes	always	sometimes	never	always	Good	always	always	always	always	always	always	always	always	always	always	always	always	always	always	always	Good
Male	No formal education	Married	5+ children living at home	Daily labourer	never	never	never	never	never	never	never	never	never	sometimes	never	sometimes	never	never	never	Poor	never	never	never	never	never	never	never	never	never	never	never	never	never	never	never	Poor
Male	Secondary school	Married	No dependent	Private business owner	always	sometimes	never	sometimes	sometimes	sometimes	always	sometimes	never	sometimes	never	always	always	always	sometimes	Moderate	always	sometimes	sometimes	always	always	always	always	sometimes	never	always	never	always	always	always	sometimes	Good
Female	Secondary school	Married	2-4 children living at home	Full time GO employee	sometimes	always	never	sometimes	sometimes	never	always	sometimes	sometimes	sometimes	always	sometimes	always	always	never	Moderate	always	always	always	sometimes	sometimes	never	always	sometimes	sometimes	sometimes	always	always	always	always	never	Moderate
Female	Secondary school	Unmarried	No dependent	NGO employee	never	sometimes	sometimes	always	always	always	always	always	never	always	never	always	sometimes	sometimes	always	Good	always	always	always	always	always	always	always	always	always	always	always	always	always	always	always	Good
Male	No formal education	Married	5+ children living at home	Daily labourer	never	never	never	sometimes	never	never	never	never	never	never	never	sometimes	sometimes	sometimes	never	Poor	never	sometimes	never	never	never	never	never	never	never	never	never	never	never	never	never	Poor
Female	Higher Education	Unmarried	No dependent	Full time GO employee	sometimes	sometimes	never	sometimes	sometimes	never	always	always	never	never	never	sometimes	never	never	sometimes	Moderate	always	always	always	always	always	always	always	always	always	always	always	always	always	always	always	Good
Male	Secondary school	Divorced	5+ children living at home	Private business owner	sometimes	sometimes	sometimes	sometimes	never	sometimes	sometimes	never	always	sometimes	sometimes	sometimes	sometimes	sometimes	sometimes	Moderate	always	always	sometimes	always	sometimes	always	sometimes	never	always	always	sometimes	sometimes	sometimes	sometimes	sometimes	Moderate
Female	Higher Education	Unmarried	No dependent	Private business owner	sometimes	always	always	always	always	sometimes	sometimes	sometimes	sometimes	always	sometimes	always	sometimes	sometimes	always	Good	always	always	always	always	always	always	always	always	always	always	always	always	always	always	always	Good
Female	Secondary school	Married	2-4 children living at home	Full time GO employee	sometimes	never	sometimes	sometimes	sometimes	sometimes	always	sometimes	never	sometimes	sometimes	always	always	always	sometimes	Moderate	always	always	always	always	always	always	always	always	always	always	always	always	always	always	always	Good
Female	Higher Education	Unmarried	No dependent	NGO employee	always	always	always	sometimes	always	always	always	always	sometimes	always	sometimes	always	sometimes	sometimes	always	Good	always	always	always	always	always	always	always	always	always	always	always	always	always	always	always	Good
Female	Higher Education	Unmarried	No dependent	NGO employee	always	always	always	always	sometimes	always	always	sometimes	never	always	never	always	never	never	sometimes	Good	always	always	always	always	always	always	always	always	always	always	always	always	always	always	always	Good
Male	Secondary school	Married	5+ children living at home	Daily labourer	always	sometimes	never	sometimes	sometimes	never	never	never	never	sometimes	never	sometimes	never	never	never	Moderate	always	always	always	always	always	never	never	never	never	sometimes	never	always	never	never	never	Moderate
Female	Higher Education	Married	No dependent	NGO employee	never	always	sometimes	always	always	always	sometimes	sometimes	never	always	never	always	sometimes	always	always	Good	always	always	always	always	always	always	always	always	always	always	always	always	always	always	always	Good
Female	Higher Education	Married	2-4 children living at home	Full time GO employee	sometimes	sometimes	sometimes	never	always	sometimes	always	sometimes	never	sometimes	never	sometimes	always	always	sometimes	Moderate	sometimes	sometimes	sometimes	never	always	sometimes	always	sometimes	never	sometimes	never	sometimes	always	always	sometimes	Moderate
Female	Higher Education	Unmarried	No dependent	NGO employee	always	always	always	always	sometimes	always	always	always	sometimes	always	never	always	sometimes	sometimes	always	Good	always	always	always	always	always	always	always	always	always	always	always	always	always	always	always	Good
Female	No formal education	Married	5+ children living at home	Daily labourer	never	never	never	never	never	never	never	never	never	never	sometimes	never	always	always	never	Poor	never	never	never	never	never	never	never	never	never	never	never	never	never	never	never	Poor
Male	Primary school	Married	5+ children living at home	Daily labourer	never	never	never	sometimes	never	never	never	sometimes	sometimes	never	never	never	sometimes	sometimes	never	Poor	sometimes	sometimes	sometimes	sometimes	sometimes	sometimes	sometimes	sometimes	sometimes	sometimes	sometimes	sometimes	sometimes	sometimes	sometimes	Moderate
Female	Secondary school	Unmarried	No dependent	Full time GO employee	sometimes	never	never	always	sometimes	sometimes	always	always	always	sometimes	never	sometimes	always	always	never	Moderate	always	always	sometimes	always	sometimes	always	always	always	always	always	never	always	always	always	never	Good
Female	No formal education	Married	5+ children living at home	Daily labourer	sometimes	never	sometimes	never	never	never	never	never	never	never	sometimes	never	sometimes	always	never	Poor	sometimes	sometimes	sometimes	sometimes	sometimes	sometimes	sometimes	sometimes	sometimes	sometimes	sometimes	sometimes	sometimes	sometimes	sometimes	Moderate
Male	Secondary school	Unmarried	Couple	Private business owner	never	sometimes	sometimes	sometimes	never	sometimes	sometimes	sometimes	sometimes	sometimes	never	sometimes	sometimes	sometimes	sometimes	Moderate	never	never	sometimes	never	never	sometimes	sometimes	sometimes	sometimes	sometimes	never	sometimes	sometimes	sometimes	sometimes	Poor
Male	No formal education	Divorced	5+ children living at home	Daily labourer	never	never	sometimes	sometimes	never	never	sometimes	sometimes	never	never	never	never	sometimes	never	never	Poor	sometimes	sometimes	sometimes	sometimes	sometimes	sometimes	sometimes	sometimes	sometimes	sometimes	sometimes	sometimes	sometimes	sometimes	sometimes	Moderate
Male	Primary school	Married	5+ children living at home	Daily labourer	sometimes	always	never	sometimes	sometimes	never	never	sometimes	never	sometimes	never	sometimes	never	never	sometimes	Moderate	sometimes	sometimes	sometimes	sometimes	sometimes	sometimes	sometimes	sometimes	sometimes	sometimes	sometimes	sometimes	sometimes	sometimes	sometimes	Moderate
Female	Higher Education	Married	Couple	NGO employee	sometimes	sometimes	always	always	always	never	always	always	sometimes	always	sometimes	always	always	always	always	Good	always	always	always	always	always	always	always	always	always	always	always	always	always	always	always	Good
Female	No formal education	Married	5+ children living at home	Daily labourer	never	never	never	never	never	never	never	never	never	sometimes	never	sometimes	sometimes	sometimes	never	Poor	never	sometimes	never	never	never	never	never	never	never	never	never	never	never	never	never	Poor
Female	Secondary school	Unmarried	No dependent	Full time GO employee	sometimes	sometimes	sometimes	always	sometimes	sometimes	always	always	always	sometimes	always	sometimes	sometimes	always	never	Moderate	sometimes	always	always	always	sometimes	always	always	always	always	always	always	always	sometimes	always	never	Moderate
Male	Primary school	Married	5+ children living at home	Daily labourer	always	sometimes	never	sometimes	sometimes	never	never	never	never	never	never	sometimes	sometimes	sometimes	sometimes	Moderate	sometimes	sometimes	sometimes	sometimes	sometimes	sometimes	sometimes	sometimes	sometimes	sometimes	sometimes	sometimes	sometimes	sometimes	sometimes	Moderate
Female	Higher Education	Unmarried	No dependent	Full time GO employee	always	always	sometimes	sometimes	always	always	always	sometimes	never	always	never	always	sometimes	sometimes	always	Good	always	always	always	always	always	always	always	always	always	always	always	always	always	always	always	Good
Female	Primary school	Married	5+ children living at home	Daily labourer	sometimes	sometimes	never	sometimes	sometimes	never	sometimes	never	never	sometimes	never	sometimes	never	sometimes	sometimes	Moderate	sometimes	sometimes	sometimes	sometimes	sometimes	sometimes	sometimes	sometimes	sometimes	sometimes	sometimes	sometimes	sometimes	sometimes	sometimes	Moderate
Male	Primary school	Married	5+ children living at home	Daily labourer	never	never	never	never	never	never	never	never	always	never	always	never	always	always	never	Poor	sometimes	sometimes	sometimes	sometimes	sometimes	sometimes	sometimes	sometimes	sometimes	sometimes	sometimes	sometimes	sometimes	sometimes	sometimes	Moderate
Male	Primary school	Married	Couple	Daily labourer	sometimes	sometimes	sometimes	sometimes	sometimes	never	sometimes	sometimes	never	sometimes	never	sometimes	sometimes	sometimes	sometimes	Moderate	always	sometimes	sometimes	always	sometimes	never	sometimes	sometimes	never	sometimes	never	sometimes	sometimes	sometimes	sometimes	Moderate
Male	No formal education	Married	5+ children living at home	Daily labourer	never	never	sometimes	sometimes	never	never	never	sometimes	never	never	never	never	sometimes	never	never	Poor	always	always	always	always	always	always	sometimes	sometimes	never	sometimes	sometimes	sometimes	sometimes	never	never	Good
Female	Primary school	Married	No dependent	Private business owner	sometimes	sometimes	sometimes	sometimes	sometimes	sometimes	sometimes	never	sometimes	always	never	always	sometimes	sometimes	sometimes	Moderate	sometimes	always	sometimes	always	always	always	sometimes	never	sometimes	always	never	always	sometimes	sometimes	sometimes	Moderate
Male	Secondary school	Divorced	1 child living at home	Full time GO employee	never	sometimes	never	sometimes	always	sometimes	always	sometimes	always	sometimes	sometimes	sometimes	always	always	always	Moderate	always	always	sometimes	sometimes	always	always	always	sometimes	always	always	sometimes	always	always	always	always	Good
Male	Higher Education	Married	5+ children living at home	Daily labourer	sometimes	always	never	never	sometimes	never	never	never	never	never	sometimes	never	sometimes	sometimes	sometimes	Poor	sometimes	always	sometimes	sometimes	sometimes	sometimes	sometimes	sometimes	sometimes	sometimes	sometimes	never	sometimes	sometimes	sometimes	Moderate
Female	Secondary school	Unmarried	No dependent	Private business owner	never	sometimes	always	always	always	always	sometimes	always	never	always	never	always	sometimes	sometimes	sometimes	Good	always	always	always	always	always	always	always	always	always	always	always	always	always	always	always	Good
Female	Primary school	Divorced	No dependent	Casual labourer	sometimes	sometimes	sometimes	sometimes	sometimes	never	sometimes	sometimes	never	sometimes	never	sometimes	never	never	sometimes	Moderate	sometimes	always	always	sometimes	sometimes	never	sometimes	sometimes	never	always	never	sometimes	never	never	sometimes	Moderate
Male	No formal education	Married	5+ children living at home	Daily labourer	never	never	never	sometimes	never	never	never	never	never	never	never	never	sometimes	sometimes	never	Poor	never	never	never	never	never	never	never	never	never	never	never	never	never	never	never	Poor
Female	Higher Education	Unmarried	No dependent	NGO employee	always	always	always	always	sometimes	always	always	always	always	always	always	always	always	always	always	Good	always	always	always	always	always	always	always	always	always	always	always	always	always	always	always	Good
Female	No formal education	Divorced	5+ children living at home	Private business owner	sometimes	never	sometimes	sometimes	sometimes	never	sometimes	sometimes	sometimes	sometimes	never	sometimes	always	always	never	Moderate	never	never	sometimes	always	never	never	sometimes	sometimes	sometimes	sometimes	never	sometimes	always	always	never	Poor
Female	Primary school	Married	No dependent	Full time GO employee	sometimes	sometimes	sometimes	always	sometimes	sometimes	always	always	never	sometimes	never	sometimes	sometimes	always	sometimes	Moderate	sometimes	always	sometimes	always	always	sometimes	always	always	never	always	never	always	sometimes	always	sometimes	Moderate
Female	Higher Education	Unmarried	No dependent	NGO employee	sometimes	always	always	always	always	sometimes	always	sometimes	sometimes	always	never	always	sometimes	sometimes	always	Good	always	always	always	always	always	always	always	always	always	always	always	always	always	always	always	Good
Female	Higher Education	Married	Couple	NGO employee	sometimes	always	always	always	always	always	always	sometimes	sometimes	always	never	always	sometimes	sometimes	sometimes	Good	always	always	always	always	always	always	always	always	always	always	always	always	always	always	always	Good
Male	Primary school	Married	5+ children living at home	Daily labourer	sometimes	sometimes	never	sometimes	sometimes	never	never	never	never	sometimes	never	sometimes	never	never	sometimes	Moderate	sometimes	sometimes	sometimes	sometimes	sometimes	sometimes	sometimes	sometimes	sometimes	sometimes	sometimes	sometimes	sometimes	sometimes	sometimes	Moderate
Female	Secondary school	Unmarried	No dependent	NGO employee	always	sometimes	sometimes	always	always	always	always	sometimes	sometimes	always	sometimes	always	sometimes	sometimes	always	Good	always	always	always	always	always	always	always	always	always	always	always	always	always	always	always	Good
Female	Higher Education	Unmarried	No dependent	Full time GO employee	always	always	never	always	always	never	sometimes	always	sometimes	always	never	always	sometimes	sometimes	sometimes	Good	always	always	always	always	always	always	always	always	always	always	always	always	sometimes	always	always	Good
Female	Secondary school	Married	5+ children living at home	Full time GO employee	sometimes	sometimes	never	sometimes	sometimes	never	always	sometimes	never	sometimes	never	sometimes	always	always	sometimes	Moderate	always	always	sometimes	sometimes	sometimes	never	always	sometimes	never	always	never	sometimes	always	always	sometimes	Moderate
Male	Secondary school	Divorced	2-4 children living at home	Casual labourer	sometimes	sometimes	sometimes	sometimes	sometimes	never	sometimes	sometimes	never	always	never	always	sometimes	sometimes	never	Moderate	sometimes	always	always	always	always	sometimes	sometimes	sometimes	never	always	never	always	sometimes	sometimes	never	Moderate
Male	Higher Education	Married	Couple	NGO employee	always	always	never	sometimes	always	never	never	never	never	always	never	always	sometimes	never	always	Good	always	always	always	always	always	always	always	always	always	always	always	always	sometimes	always	always	Good
Female	Secondary school	Married	Couple	Full time GO employee	always	sometimes	never	sometimes	sometimes	never	always	always	never	sometimes	never	sometimes	sometimes	always	never	Moderate	always	always	sometimes	sometimes	sometimes	sometimes	always	always	never	sometimes	never	sometimes	always	always	never	Moderate
Male	Primary school	Married	5+ children living at home	Daily labourer	never	never	sometimes	sometimes	never	never	never	never	never	never	never	never	never	sometimes	never	Poor	sometimes	sometimes	sometimes	sometimes	sometimes	sometimes	sometimes	sometimes	sometimes	sometimes	sometimes	sometimes	always	sometimes	sometimes	Moderate
Male	Higher Education	Married	5+ children living at home	Private business owner	sometimes	sometimes	sometimes	sometimes	sometimes	sometimes	always	sometimes	sometimes	sometimes	never	sometimes	always	always	sometimes	Moderate	always	always	always	sometimes	always	always	always	sometimes	sometimes	always	sometimes	always	sometimes	always	sometimes	Good
Female	Secondary school	Married	Couple	NGO employee	always	always	always	always	sometimes	sometimes	always	always	always	always	always	always	always	always	sometimes	Good	always	always	always	always	always	always	always	always	always	always	always	always	always	always	always	Good
Female	Secondary school	Unmarried	No dependent	Full time GO employee	sometimes	never	never	sometimes	sometimes	never	always	sometimes	sometimes	sometimes	sometimes	sometimes	sometimes	always	sometimes	Moderate	sometimes	always	sometimes	always	sometimes	sometimes	always	sometimes	sometimes	always	sometimes	always	never	always	sometimes	Moderate
Female	Higher Education	Unmarried	No dependent	Private business owner	always	sometimes	always	always	always	always	sometimes	sometimes	sometimes	always	always	always	always	always	always	Good	always	always	always	always	always	always	always	always	always	always	always	always	sometimes	always	always	Good
Male	No formal education	Married	5+ children living at home	Daily labourer	never	never	never	never	never	never	sometimes	sometimes	never	never	never	never	sometimes	never	never	Poor	never	sometimes	never	never	never	never	never	never	never	never	never	never	always	never	never	Poor
Female	Secondary school	Married	No dependent	Full time GO employee	never	sometimes	always	sometimes	sometimes	never	sometimes	always	sometimes	sometimes	sometimes	sometimes	sometimes	sometimes	never	Moderate	never	never	always	always	never	never	sometimes	always	sometimes	sometimes	sometimes	sometimes	sometimes	sometimes	never	Poor
Female	Higher Education	Unmarried	No dependent	NGO employee	always	always	sometimes	always	always	never	always	always	never	always	never	always	sometimes	sometimes	always	Good	always	always	always	always	always	always	always	always	always	always	always	always	always	always	always	Good
Male	Primary school	Married	5+ children living at home	Casual labourer	sometimes	sometimes	sometimes	never	sometimes	never	sometimes	never	never	sometimes	never	sometimes	sometimes	sometimes	never	Moderate	sometimes	sometimes	sometimes	sometimes	sometimes	sometimes	sometimes	sometimes	sometimes	sometimes	sometimes	sometimes	sometimes	sometimes	sometimes	Moderate
Male	No formal education	Married	5+ children living at home	Daily labourer	never	never	never	never	never	sometimes	never	never	never	never	never	never	never	never	never	Poor	never	never	never	never	never	never	never	never	never	never	never	sometimes	never	never	never	Poor
Female	Primary school	Married	Couple	Casual labourer	always	sometimes	sometimes	sometimes	sometimes	never	sometimes	sometimes	never	sometimes	never	sometimes	sometimes	sometimes	sometimes	Moderate	always	always	always	sometimes	always	sometimes	sometimes	sometimes	never	sometimes	never	always	sometimes	sometimes	sometimes	Moderate
Female	Primary school	Married	5+ children living at home	Daily labourer	never	never	never	never	never	never	never	sometimes	never	never	never	never	sometimes	sometimes	never	Poor	sometimes	sometimes	sometimes	always	always	sometimes	sometimes	sometimes	sometimes	sometimes	sometimes	sometimes	always	always	sometimes	Moderate
Female	Higher Education	Married	5+ children living at home	Casual labourer	sometimes	sometimes	sometimes	sometimes	sometimes	never	never	never	never	sometimes	never	sometimes	never	never	sometimes	Moderate	always	always	always	always	sometimes	always	never	never	never	always	never	always	never	sometimes	always	Good
Male	Primary school	Married	Couple	Daily labourer	sometimes	sometimes	sometimes	sometimes	sometimes	sometimes	sometimes	sometimes	never	always	never	always	sometimes	sometimes	sometimes	Moderate	always	sometimes	sometimes	always	always	sometimes	sometimes	sometimes	never	always	never	always	sometimes	sometimes	sometimes	Good
Female	Higher Education	Married	2-4 children living at home	Full time GO employee	sometimes	sometimes	never	sometimes	never	always	always	sometimes	sometimes	sometimes	always	sometimes	always	always	sometimes	Moderate	sometimes	always	sometimes	sometimes	never	always	always	sometimes	sometimes	sometimes	always	sometimes	always	always	sometimes	Moderate
Male	Higher Education	Married	No dependent	NGO employee	sometimes	always	always	always	always	never	sometimes	sometimes	never	always	never	always	sometimes	sometimes	always	Good	always	always	always	always	always	always	always	always	always	always	always	always	always	always	always	Good
Male	Secondary school	Married	2-4 children living at home	Full time GO employee	always	sometimes	never	sometimes	sometimes	never	always	sometimes	never	sometimes	always	sometimes	sometimes	always	sometimes	Moderate	always	sometimes	sometimes	always	sometimes	sometimes	always	sometimes	never	always	always	sometimes	sometimes	always	sometimes	Moderate
Male	Primary school	Unmarried	No dependent	Casual labourer	sometimes	sometimes	sometimes	sometimes	sometimes	never	never	never	never	never	never	sometimes	never	never	sometimes	Moderate	always	always	sometimes	sometimes	sometimes	sometimes	never	never	never	never	sometimes	sometimes	never	never	sometimes	Moderate
Female	Secondary school	Married	Couple	Casual labourer	sometimes	never	sometimes	sometimes	sometimes	sometimes	sometimes	sometimes	never	sometimes	never	sometimes	sometimes	sometimes	sometimes	Moderate	sometimes	always	always	always	always	always	sometimes	sometimes	never	sometimes	never	sometimes	sometimes	sometimes	sometimes	Moderate
Male	Primary school	Married	5+ children living at home	Daily labourer	sometimes	never	never	never	sometimes	never	never	never	never	never	never	never	never	never	sometimes	Poor	sometimes	sometimes	sometimes	sometimes	sometimes	sometimes	sometimes	sometimes	sometimes	sometimes	sometimes	sometimes	sometimes	sometimes	sometimes	Moderate
Female	Secondary school	Married	No dependent	Casual labourer	always	sometimes	sometimes	sometimes	never	never	sometimes	sometimes	never	sometimes	sometimes	sometimes	sometimes	sometimes	never	Moderate	always	always	sometimes	always	sometimes	sometimes	sometimes	sometimes	never	always	sometimes	sometimes	sometimes	sometimes	never	Moderate
Female	No formal education	Married	5+ children living at home	Daily labourer	never	never	never	sometimes	never	never	never	never	never	never	sometimes	never	never	sometimes	never	Poor	never	never	never	never	never	never	never	never	never	never	never	never	never	never	never	Poor
Male	Secondary school	Divorced	1 child living at home	Casual labourer	sometimes	never	sometimes	sometimes	sometimes	sometimes	sometimes	always	never	sometimes	never	sometimes	sometimes	sometimes	sometimes	Moderate	always	always	sometimes	sometimes	sometimes	always	sometimes	always	never	sometimes	never	always	sometimes	sometimes	sometimes	Moderate
Male	Higher Education	Divorced	5+ children living at home	Full time GO employee	always	sometimes	never	sometimes	always	sometimes	always	sometimes	always	always	always	sometimes	always	always	sometimes	Moderate	always	always	always	sometimes	always	always	always	sometimes	always	always	always	always	always	always	sometimes	Good
Male	Secondary school	Divorced	2-4 children living at home	Casual labourer	sometimes	sometimes	sometimes	always	sometimes	sometimes	sometimes	sometimes	never	sometimes	never	sometimes	sometimes	sometimes	sometimes	Moderate	sometimes	always	always	always	always	sometimes	sometimes	sometimes	never	always	never	sometimes	sometimes	sometimes	sometimes	Moderate
Male	Secondary school	Married	No dependent	Casual labourer	never	sometimes	sometimes	sometimes	sometimes	never	sometimes	sometimes	never	sometimes	never	sometimes	sometimes	sometimes	never	Moderate	always	always	sometimes	always	sometimes	sometimes	sometimes	sometimes	never	sometimes	never	always	sometimes	sometimes	never	Moderate
Male	Primary school	Married	5+ children living at home	Daily labourer	never	sometimes	never	sometimes	never	never	never	never	never	never	never	never	never	sometimes	never	Poor	sometimes	always	sometimes	always	always	sometimes	sometimes	sometimes	sometimes	sometimes	sometimes	sometimes	sometimes	sometimes	sometimes	Moderate
Female	Higher Education	Married	Couple	NGO employee	always	always	sometimes	always	sometimes	always	always	sometimes	always	always	always	always	always	always	always	Good	always	always	always	always	always	always	always	always	always	always	always	always	always	always	always	Good
Female	Secondary school	Unmarried	No dependent	Private business owner	always	always	never	always	always	never	always	always	sometimes	always	always	always	always	always	sometimes	Good	always	always	always	always	always	never	always	always	always	always	always	always	always	always	always	Good
Male	No formal education	Married	5+ children living at home	Daily labourer	never	never	never	sometimes	never	never	never	always	never	never	never	sometimes	never	sometimes	never	Poor	never	sometimes	never	never	never	never	never	never	never	never	never	never	never	never	never	Poor
Male	Secondary school	Married	Couple	Private business owner	sometimes	sometimes	sometimes	sometimes	sometimes	never	always	sometimes	sometimes	sometimes	never	sometimes	always	always	sometimes	Moderate	always	sometimes	always	always	always	sometimes	always	sometimes	sometimes	always	never	sometimes	always	always	sometimes	Moderate
Male	Higher Education	Married	No dependent	NGO employee	always	sometimes	sometimes	never	always	always	never	never	never	sometimes	never	never	sometimes	sometimes	always	Poor	always	always	always	always	always	always	always	always	always	always	always	always	always	always	always	Good
Female	Secondary school	Married	Couple	Daily labourer	sometimes	sometimes	never	sometimes	sometimes	never	never	sometimes	never	sometimes	never	sometimes	sometimes	sometimes	sometimes	Moderate	sometimes	always	sometimes	sometimes	sometimes	sometimes	never	sometimes	never	sometimes	never	always	sometimes	sometimes	sometimes	Moderate
Female	Secondary school	Unmarried	No dependent	NGO employee	sometimes	always	always	sometimes	always	never	always	sometimes	sometimes	always	never	always	sometimes	sometimes	always	Good	always	always	always	always	always	always	always	always	always	always	always	always	always	always	always	Good
Male	No formal education	Married	5+ children living at home	Daily labourer	never	never	never	never	never	sometimes	never	never	sometimes	never	sometimes	never	never	never	never	Poor	never	never	never	never	never	never	never	never	never	never	never	never	never	never	never	Poor
Female	Primary school	Married	5+ children living at home	Daily labourer	sometimes	never	never	never	sometimes	never	never	sometimes	never	never	never	sometimes	sometimes	sometimes	sometimes	Poor	sometimes	sometimes	sometimes	sometimes	sometimes	sometimes	sometimes	sometimes	sometimes	sometimes	sometimes	sometimes	sometimes	sometimes	sometimes	Moderate
Male	No formal education	Married	2-4 children living at home	Daily labourer	never	sometimes	never	never	sometimes	never	never	never	sometimes	never	always	never	sometimes	sometimes	sometimes	Poor	never	never	never	never	never	never	never	never	never	never	never	never	never	never	never	Poor
Male	No formal education	Married	5+ children living at home	Daily labourer	never	never	sometimes	sometimes	never	never	never	never	sometimes	never	never	never	always	always	never	Poor	sometimes	always	always	always	always	sometimes	sometimes	sometimes	always	sometimes	sometimes	sometimes	always	always	sometimes	Good
Male	Higher Education	Married	5+ children living at home	Private business owner	sometimes	sometimes	sometimes	sometimes	sometimes	sometimes	sometimes	sometimes	sometimes	sometimes	never	sometimes	sometimes	sometimes	sometimes	Moderate	sometimes	sometimes	sometimes	always	sometimes	sometimes	sometimes	sometimes	sometimes	sometimes	never	sometimes	sometimes	sometimes	sometimes	Moderate
Male	Primary school	Married	5+ children living at home	Daily labourer	sometimes	always	never	sometimes	sometimes	never	never	never	never	sometimes	never	sometimes	sometimes	sometimes	sometimes	Moderate	sometimes	sometimes	sometimes	sometimes	sometimes	sometimes	sometimes	sometimes	sometimes	sometimes	sometimes	sometimes	sometimes	sometimes	sometimes	Moderate
Female	Higher Education	Unmarried	No dependent	Full time GO employee	always	always	always	always	never	always	sometimes	always	sometimes	never	never	never	always	always	always	Good	always	always	always	always	always	always	always	always	always	always	always	always	always	always	always	Good
Female	Primary school	Married	Couple	Daily labourer	sometimes	sometimes	sometimes	never	sometimes	never	never	never	never	sometimes	never	sometimes	never	sometimes	never	Moderate	sometimes	always	sometimes	sometimes	sometimes	never	never	never	never	sometimes	never	sometimes	never	sometimes	never	Moderate
Male	Higher Education	Unmarried	No dependent	Private business owner	always	sometimes	sometimes	sometimes	never	sometimes	sometimes	sometimes	sometimes	sometimes	never	sometimes	sometimes	sometimes	sometimes	Moderate	always	always	always	always	always	always	always	always	always	always	always	always	always	always	always	Good
Female	Secondary school	Unmarried	No dependent	Full time GO employee	sometimes	always	never	sometimes	sometimes	sometimes	always	always	sometimes	always	always	sometimes	always	always	never	Moderate	always	always	never	sometimes	always	always	always	always	sometimes	always	always	always	always	always	never	Good
Female	Primary school	Divorced	No dependent	Casual labourer	sometimes	sometimes	sometimes	sometimes	sometimes	never	sometimes	never	never	sometimes	never	sometimes	sometimes	sometimes	sometimes	Moderate	always	always	always	sometimes	sometimes	sometimes	sometimes	never	never	always	never	sometimes	sometimes	sometimes	sometimes	Moderate
Male	Primary school	Married	5+ children living at home	Daily labourer	never	never	never	never	never	never	never	sometimes	never	never	never	never	never	sometimes	never	Poor	sometimes	sometimes	sometimes	sometimes	sometimes	sometimes	sometimes	sometimes	sometimes	sometimes	sometimes	sometimes	sometimes	sometimes	sometimes	Moderate
Female	Primary school	Married	5+ children living at home	Daily labourer	sometimes	never	never	sometimes	never	never	sometimes	never	never	sometimes	sometimes	never	sometimes	never	sometimes	Poor	sometimes	sometimes	sometimes	sometimes	sometimes	sometimes	sometimes	sometimes	sometimes	sometimes	sometimes	sometimes	sometimes	sometimes	sometimes	Moderate
Female	Higher Education	Married	Couple	NGO employee	always	always	sometimes	always	always	never	always	always	sometimes	always	never	always	sometimes	sometimes	always	Good	always	always	always	always	always	always	always	always	always	always	always	always	always	always	always	Good
Male	Secondary school	Married	2-4 children living at home	Full time GO employee	always	sometimes	never	sometimes	sometimes	never	always	sometimes	never	never	never	never	always	sometimes	sometimes	Moderate	always	always	sometimes	always	always	sometimes	always	sometimes	never	never	sometimes	always	always	sometimes	sometimes	Moderate
Female	Higher Education	Divorced	No dependent	NGO employee	always	always	always	always	always	always	sometimes	sometimes	never	always	never	always	sometimes	always	sometimes	Good	always	always	always	always	always	always	always	always	always	always	always	always	always	always	always	Good
Female	Secondary school	Unmarried	No dependent	Private business owner	never	always	sometimes	sometimes	always	always	sometimes	always	never	always	always	sometimes	sometimes	sometimes	always	Good	always	always	always	always	always	always	always	always	always	always	always	always	always	always	always	Good
Female	Secondary school	Unmarried	No dependent	Full time GO employee	sometimes	sometimes	always	always	never	sometimes	always	always	sometimes	sometimes	never	never	sometimes	sometimes	sometimes	Moderate	sometimes	always	always	always	never	always	always	always	sometimes	sometimes	never	sometimes	sometimes	sometimes	sometimes	Moderate
Female	Higher Education	Married	No dependent	NGO employee	always	sometimes	always	never	sometimes	never	never	never	never	always	never	always	sometimes	sometimes	always	Good	always	always	always	always	always	always	sometimes	always	always	always	always	always	always	always	always	Good
Male	No formal education	Married	5+ children living at home	Daily labourer	never	sometimes	sometimes	never	never	never	never	never	sometimes	never	never	never	sometimes	sometimes	never	Poor	sometimes	sometimes	sometimes	sometimes	sometimes	sometimes	always	sometimes	sometimes	sometimes	sometimes	sometimes	sometimes	sometimes	sometimes	Moderate
Female	Higher Education	Unmarried	No dependent	NGO employee	sometimes	always	never	never	always	always	always	sometimes	sometimes	always	sometimes	always	sometimes	always	sometimes	Good	always	always	always	always	always	always	sometimes	always	always	always	always	always	always	always	always	Good
Female	Primary school	Married	2-4 children living at home	Casual labourer	sometimes	always	never	sometimes	sometimes	never	sometimes	sometimes	never	sometimes	never	sometimes	sometimes	sometimes	sometimes	Moderate	sometimes	sometimes	sometimes	sometimes	sometimes	sometimes	always	sometimes	sometimes	sometimes	sometimes	sometimes	sometimes	sometimes	sometimes	Moderate
Female	Primary school	Married	2-4 children living at home	Private business owner	sometimes	sometimes	never	sometimes	sometimes	sometimes	sometimes	never	sometimes	sometimes	always	sometimes	always	never	sometimes	Moderate	always	always	always	always	always	always	sometimes	always	always	always	always	always	always	always	always	Good
Male	Primary school	Married	5+ children living at home	Daily labourer	sometimes	sometimes	never	sometimes	sometimes	never	never	never	never	sometimes	never	sometimes	sometimes	sometimes	sometimes	Moderate	sometimes	sometimes	sometimes	sometimes	sometimes	sometimes	sometimes	sometimes	sometimes	sometimes	sometimes	sometimes	sometimes	sometimes	sometimes	Moderate
Male	No formal education	Married	5+ children living at home	Daily labourer	never	never	sometimes	sometimes	never	never	never	never	never	never	sometimes	never	sometimes	sometimes	never	Poor	sometimes	always	always	always	always	sometimes	always	sometimes	sometimes	sometimes	sometimes	sometimes	always	always	sometimes	Good
Female	Higher Education	Married	2-4 children living at home	Private business owner	always	sometimes	never	sometimes	sometimes	sometimes	sometimes	sometimes	sometimes	sometimes	never	sometimes	sometimes	sometimes	never	Moderate	always	always	always	always	always	always	sometimes	sometimes	sometimes	always	never	always	sometimes	sometimes	never	Good
Male	Secondary school	Divorced	5+ children living at home	Full time GO employee	sometimes	never	never	sometimes	sometimes	sometimes	always	sometimes	never	never	never	sometimes	always	sometimes	sometimes	Moderate	always	always	sometimes	always	sometimes	always	always	sometimes	never	never	never	always	always	sometimes	sometimes	Good
Female	Primary school	Married	Couple	Private business owner	sometimes	sometimes	never	always	never	sometimes	sometimes	always	sometimes	sometimes	sometimes	sometimes	sometimes	sometimes	always	Moderate	sometimes	always	always	always	always	always	sometimes	always	sometimes	always	sometimes	sometimes	sometimes	sometimes	always	Moderate
Male	Primary school	Married	2-4 children living at home	Daily labourer	sometimes	sometimes	sometimes	never	sometimes	never	sometimes	never	never	always	never	always	never	sometimes	sometimes	Moderate	sometimes	sometimes	sometimes	sometimes	sometimes	sometimes	sometimes	sometimes	sometimes	sometimes	sometimes	sometimes	sometimes	sometimes	sometimes	Moderate
Female	Higher Education	Married	2-4 children living at home	Daily labourer	always	sometimes	sometimes	sometimes	sometimes	never	never	never	never	sometimes	never	sometimes	never	never	sometimes	Moderate	always	always	always	sometimes	always	always	never	never	never	always	sometimes	always	never	never	sometimes	Good
Male	No formal education	Married	5+ children living at home	Daily labourer	never	never	never	sometimes	never	never	never	never	sometimes	sometimes	never	always	sometimes	sometimes	never	Poor	never	never	never	never	never	never	never	never	never	never	never	never	never	never	never	Poor
Female	Secondary school	Unmarried	No dependent	Full time GO employee	sometimes	sometimes	sometimes	always	sometimes	always	always	always	sometimes	sometimes	never	sometimes	always	always	always	Moderate	always	always	always	always	sometimes	always	always	always	sometimes	sometimes	never	always	always	always	always	Moderate
Male	Primary school	Married	5+ children living at home	Daily labourer	never	never	sometimes	never	never	never	sometimes	never	never	never	never	never	sometimes	never	never	Poor	sometimes	always	always	always	always	sometimes	sometimes	sometimes	never	sometimes	sometimes	sometimes	sometimes	sometimes	sometimes	Good
Male	Primary school	Married	5+ children living at home	Daily labourer	never	sometimes	sometimes	sometimes	sometimes	never	sometimes	never	never	sometimes	never	sometimes	sometimes	sometimes	sometimes	Moderate	sometimes	sometimes	sometimes	sometimes	sometimes	sometimes	sometimes	sometimes	sometimes	sometimes	sometimes	sometimes	sometimes	sometimes	sometimes	Moderate
Female	Higher Education	Married	No dependent	NGO employee	always	always	always	sometimes	always	always	sometimes	sometimes	never	always	never	always	sometimes	sometimes	always	Good	always	always	always	always	always	always	always	always	always	always	always	always	always	always	always	Good
Female	Higher Education	Divorced	No dependent	Full time GO employee	never	sometimes	sometimes	sometimes	sometimes	sometimes	always	sometimes	never	sometimes	sometimes	sometimes	always	always	sometimes	Moderate	always	always	always	always	always	always	always	always	always	always	always	always	always	always	always	Good
Male	Primary school	Married	2-4 children living at home	Private business owner	always	sometimes	never	sometimes	sometimes	sometimes	sometimes	sometimes	sometimes	sometimes	never	sometimes	always	sometimes	always	Moderate	always	always	always	always	always	always	always	always	always	always	always	always	always	always	always	Good
Male	No formal education	Married	2-4 children living at home	Daily labourer	sometimes	sometimes	never	sometimes	sometimes	never	never	never	never	sometimes	never	sometimes	never	never	sometimes	Moderate	never	never	never	never	never	never	never	never	never	never	never	never	never	never	never	Poor
Female	No formal education	Married	5+ children living at home	Daily labourer	sometimes	sometimes	never	never	never	never	never	never	never	never	sometimes	never	sometimes	sometimes	never	Poor	never	sometimes	never	never	never	never	never	never	never	never	never	never	never	never	never	Poor
Male	Secondary school	Married	2-4 children living at home	Private business owner	sometimes	sometimes	never	sometimes	always	sometimes	never	never	always	sometimes	never	sometimes	never	never	sometimes	Moderate	sometimes	always	never	always	always	always	never	never	always	always	never	sometimes	never	never	sometimes	Good
Female	Primary school	Divorced	2-4 children living at home	Casual labourer	sometimes	sometimes	never	sometimes	sometimes	never	never	sometimes	never	sometimes	never	sometimes	sometimes	sometimes	never	Moderate	sometimes	sometimes	sometimes	sometimes	sometimes	sometimes	sometimes	sometimes	sometimes	sometimes	sometimes	sometimes	sometimes	sometimes	sometimes	Moderate
Male	Higher Education	Married	Couple	Private business owner	sometimes	sometimes	sometimes	always	always	never	sometimes	never	sometimes	never	never	sometimes	sometimes	sometimes	sometimes	Moderate	always	always	always	always	always	always	always	always	always	always	always	always	always	always	always	Good
Male	Secondary school	Divorced	5+ children living at home	Private business owner	never	sometimes	sometimes	sometimes	never	sometimes	sometimes	sometimes	sometimes	sometimes	sometimes	sometimes	always	sometimes	sometimes	Moderate	sometimes	always	always	always	sometimes	always	sometimes	sometimes	sometimes	sometimes	sometimes	sometimes	always	sometimes	sometimes	Moderate
Female	Secondary school	Married	1 child living at home	Casual labourer	sometimes	never	sometimes	never	sometimes	sometimes	sometimes	sometimes	never	sometimes	never	never	sometimes	sometimes	always	Moderate	always	never	sometimes	never	never	sometimes	sometimes	sometimes	never	sometimes	never	never	sometimes	sometimes	always	Poor
Male	Primary school	Married	5+ children living at home	Daily labourer	never	never	never	sometimes	never	never	sometimes	sometimes	sometimes	never	never	never	always	sometimes	never	Poor	sometimes	always	always	always	always	always	always	always	always	sometimes	sometimes	sometimes	always	sometimes	sometimes	Good
Female	Primary school	Married	5+ children living at home	Daily labourer	sometimes	sometimes	never	sometimes	sometimes	never	never	sometimes	never	sometimes	never	sometimes	sometimes	sometimes	never	Moderate	sometimes	sometimes	sometimes	sometimes	sometimes	sometimes	sometimes	sometimes	sometimes	sometimes	sometimes	sometimes	sometimes	sometimes	sometimes	Moderate
Female	Secondary school	Unmarried	No dependent	Full time GO employee	always	sometimes	sometimes	sometimes	sometimes	never	always	always	never	sometimes	never	sometimes	always	always	sometimes	Moderate	always	always	always	always	always	always	always	always	always	always	always	always	always	always	always	Good
Male	Higher Education	Married	2-4 children living at home	Full time GO employee	sometimes	sometimes	never	sometimes	sometimes	never	always	sometimes	never	always	never	sometimes	always	always	sometimes	Moderate	always	always	always	sometimes	sometimes	always	always	sometimes	sometimes	always	never	always	always	always	always	Good
Male	Secondary school	Married	Couple	Casual labourer	never	sometimes	sometimes	sometimes	never	sometimes	always	sometimes	never	sometimes	never	sometimes	sometimes	sometimes	sometimes	Moderate	always	always	always	always	never	always	always	sometimes	never	sometimes	never	always	sometimes	sometimes	sometimes	Moderate
Female	Primary school	Divorced	5+ children living at home	Daily labourer	sometimes	sometimes	sometimes	sometimes	never	never	always	never	never	sometimes	never	always	sometimes	sometimes	sometimes	Moderate	sometimes	sometimes	sometimes	sometimes	sometimes	sometimes	sometimes	sometimes	sometimes	sometimes	sometimes	sometimes	sometimes	sometimes	sometimes	Moderate
Female	Secondary school	Married	Couple	Full time GO employee	sometimes	never	sometimes	sometimes	sometimes	never	sometimes	sometimes	never	sometimes	never	sometimes	sometimes	always	always	Moderate	sometimes	always	always	always	always	sometimes	sometimes	sometimes	never	always	never	always	sometimes	always	always	Moderate
Female	Higher Education	Married	No dependent	NGO employee	always	always	never	sometimes	always	sometimes	never	never	never	always	never	always	sometimes	sometimes	always	Good	always	always	always	always	always	always	always	always	always	always	always	always	always	always	always	Good
Male	Secondary school	Married	Couple	Full time GO employee	sometimes	sometimes	sometimes	sometimes	sometimes	never	always	sometimes	never	sometimes	sometimes	sometimes	always	always	sometimes	Moderate	sometimes	always	sometimes	sometimes	sometimes	sometimes	always	sometimes	never	sometimes	sometimes	sometimes	always	always	sometimes	Moderate
Male	Higher Education	Unmarried	No dependent	Casual labourer	always	sometimes	sometimes	sometimes	never	sometimes	always	sometimes	never	sometimes	never	sometimes	always	sometimes	sometimes	Moderate	always	always	always	always	never	always	always	sometimes	never	always	sometimes	always	always	sometimes	sometimes	Good
Male	Secondary school	Married	5+ children living at home	Casual labourer	sometimes	never	sometimes	sometimes	sometimes	sometimes	sometimes	sometimes	never	sometimes	never	sometimes	sometimes	always	always	Moderate	always	always	always	always	sometimes	always	sometimes	sometimes	never	always	never	always	sometimes	always	always	Moderate
Male	No formal education	Divorced	5+ children living at home	Daily labourer	never	never	sometimes	sometimes	never	never	never	never	never	never	sometimes	never	never	never	never	Poor	sometimes	sometimes	sometimes	sometimes	sometimes	sometimes	sometimes	sometimes	sometimes	sometimes	sometimes	sometimes	sometimes	sometimes	sometimes	Moderate
Female	Secondary school	Married	1 child living at home	Casual labourer	sometimes	sometimes	never	sometimes	sometimes	never	sometimes	sometimes	never	sometimes	never	sometimes	always	sometimes	sometimes	Moderate	sometimes	sometimes	sometimes	always	sometimes	never	sometimes	sometimes	never	sometimes	never	sometimes	always	sometimes	sometimes	Moderate
Female	Secondary school	Married	Couple	Casual labourer	sometimes	sometimes	sometimes	never	sometimes	never	sometimes	sometimes	never	never	never	never	sometimes	always	never	Moderate	always	always	always	never	always	never	sometimes	sometimes	never	never	never	always	sometimes	always	never	Moderate
Male	No formal education	Married	5+ children living at home	Daily labourer	never	never	never	never	never	never	never	never	never	sometimes	sometimes	sometimes	sometimes	sometimes	never	Poor	never	never	never	never	never	never	never	never	never	never	never	never	never	never	never	Poor
Female	Secondary school	Unmarried	No dependent	Full time GO employee	always	sometimes	never	always	sometimes	sometimes	always	always	sometimes	sometimes	never	sometimes	always	always	sometimes	Moderate	always	always	never	always	sometimes	always	always	always	sometimes	always	never	sometimes	always	always	sometimes	Good
Male	Primary school	Married	5+ children living at home	Daily labourer	sometimes	sometimes	never	never	never	never	never	sometimes	never	never	never	never	sometimes	sometimes	never	Poor	sometimes	sometimes	sometimes	sometimes	sometimes	sometimes	sometimes	sometimes	sometimes	sometimes	sometimes	sometimes	sometimes	sometimes	sometimes	Moderate
Female	No formal education	Married	5+ children living at home	Daily labourer	never	never	never	never	never	sometimes	never	always	sometimes	never	sometimes	never	always	always	never	Poor	never	never	never	never	never	never	never	never	never	never	never	never	never	never	never	Poor
Female	Primary school	Married	Couple	Daily labourer	sometimes	sometimes	sometimes	sometimes	sometimes	never	never	never	always	always	never	always	never	never	sometimes	Moderate	always	sometimes	sometimes	sometimes	sometimes	never	never	never	always	always	never	always	never	never	sometimes	Moderate
Female	Primary school	Married	5+ children living at home	Daily labourer	never	never	sometimes	sometimes	never	never	sometimes	sometimes	never	never	never	never	never	never	never	Poor	sometimes	sometimes	sometimes	sometimes	sometimes	sometimes	sometimes	sometimes	sometimes	sometimes	sometimes	sometimes	sometimes	sometimes	sometimes	Moderate
Male	No formal education	Married	5+ children living at home	Daily labourer	sometimes	never	never	never	never	never	never	never	sometimes	never	sometimes	never	sometimes	always	never	Poor	never	never	never	never	never	never	never	never	never	never	never	never	never	never	never	Poor
Male	No formal education	Married	5+ children living at home	Daily labourer	never	never	never	never	never	never	never	sometimes	never	never	never	never	sometimes	sometimes	never	Poor	never	sometimes	never	never	never	never	never	never	never	never	never	never	never	never	never	Poor
Female	Secondary school	Divorced	No dependent	Daily labourer	sometimes	sometimes	never	always	sometimes	never	sometimes	sometimes	never	sometimes	sometimes	sometimes	sometimes	sometimes	always	Moderate	sometimes	always	sometimes	always	sometimes	sometimes	sometimes	sometimes	never	always	sometimes	always	sometimes	sometimes	always	Moderate
Female	Secondary school	Divorced	No dependent	Private business owner	always	always	always	never	always	never	always	always	sometimes	always	never	always	always	always	always	Good	always	always	always	never	always	always	always	always	always	always	always	always	always	always	always	Good
Female	Higher Education	Unmarried	No dependent	NGO employee	sometimes	always	always	sometimes	never	always	sometimes	always	never	always	never	never	sometimes	sometimes	never	Good	always	always	always	always	always	always	always	always	always	always	always	always	always	always	always	Good
Female	Primary school	Married	5+ children living at home	Daily labourer	never	never	never	never	never	never	never	never	never	sometimes	sometimes	sometimes	always	sometimes	sometimes	Poor	sometimes	always	always	always	always	always	sometimes	sometimes	sometimes	always	always	sometimes	always	always	always	Good
Female	No formal education	Married	5+ children living at home	Daily labourer	never	never	sometimes	sometimes	never	never	never	never	never	never	sometimes	never	sometimes	sometimes	never	Poor	sometimes	sometimes	sometimes	sometimes	sometimes	sometimes	sometimes	sometimes	sometimes	sometimes	sometimes	always	sometimes	sometimes	sometimes	Moderate
Female	Higher Education	Unmarried	No dependent	Full time GO employee	never	never	sometimes	sometimes	never	sometimes	always	always	always	sometimes	always	sometimes	always	always	sometimes	Moderate	always	always	always	always	always	always	always	always	always	always	always	always	always	always	always	Good
Male	Secondary school	Married	No dependent	NGO employee	always	always	sometimes	never	always	never	never	never	never	always	never	always	sometimes	sometimes	sometimes	Good	always	always	always	always	always	always	always	always	always	always	always	always	always	always	always	Good
Male	Secondary school	Married	5+ children living at home	Daily labourer	sometimes	sometimes	never	sometimes	sometimes	never	sometimes	sometimes	never	sometimes	never	sometimes	sometimes	sometimes	never	Moderate	sometimes	always	never	always	always	sometimes	sometimes	sometimes	never	sometimes	never	always	sometimes	sometimes	never	Good
Female	Primary school	Married	5+ children living at home	Casual labourer	sometimes	sometimes	never	sometimes	always	never	never	sometimes	never	never	never	sometimes	sometimes	sometimes	sometimes	Moderate	sometimes	sometimes	sometimes	sometimes	sometimes	sometimes	sometimes	sometimes	sometimes	sometimes	sometimes	sometimes	sometimes	sometimes	sometimes	Moderate
Female	Secondary school	Divorced	1 child living at home	Daily labourer	sometimes	sometimes	sometimes	sometimes	sometimes	never	never	never	never	sometimes	never	always	never	never	sometimes	Moderate	sometimes	always	always	always	sometimes	sometimes	never	never	never	always	never	always	never	never	sometimes	Moderate
Male	Secondary school	Married	2-4 children living at home	Casual labourer	sometimes	always	never	sometimes	sometimes	never	sometimes	sometimes	never	sometimes	sometimes	sometimes	sometimes	sometimes	never	Moderate	sometimes	always	sometimes	sometimes	always	sometimes	sometimes	sometimes	never	sometimes	sometimes	sometimes	sometimes	sometimes	never	Moderate
Male	Primary school	Married	5+ children living at home	Daily labourer	never	never	never	never	never	never	sometimes	never	never	never	never	never	sometimes	sometimes	never	Poor	sometimes	sometimes	sometimes	sometimes	sometimes	sometimes	sometimes	sometimes	sometimes	sometimes	sometimes	sometimes	sometimes	sometimes	sometimes	Moderate
Female	Higher Education	Married	Couple	NGO employee	always	always	always	sometimes	always	sometimes	sometimes	sometimes	sometimes	always	sometimes	always	always	always	always	Good	always	always	always	always	always	always	always	always	always	always	always	always	always	always	always	Good
Male	Higher Education	Divorced	No dependent	Casual labourer	never	sometimes	never	sometimes	sometimes	never	sometimes	sometimes	never	sometimes	never	sometimes	sometimes	sometimes	sometimes	Moderate	sometimes	sometimes	never	always	sometimes	never	sometimes	sometimes	never	sometimes	never	sometimes	sometimes	sometimes	sometimes	Moderate
Female	Higher Education	Unmarried	No dependent	NGO employee	always	always	always	always	always	always	always	sometimes	sometimes	always	always	always	always	always	always	Good	always	always	always	always	always	always	always	always	always	always	always	always	always	always	always	Good
Female	Secondary school	Married	Couple	Casual labourer	sometimes	sometimes	never	sometimes	never	sometimes	sometimes	sometimes	sometimes	sometimes	never	sometimes	sometimes	sometimes	always	Moderate	sometimes	always	sometimes	sometimes	never	always	sometimes	sometimes	sometimes	sometimes	never	always	sometimes	sometimes	always	Moderate
Female	Primary school	Married	No dependent	Daily labourer	always	sometimes	sometimes	never	sometimes	never	sometimes	never	never	sometimes	never	sometimes	always	sometimes	sometimes	Moderate	always	always	sometimes	sometimes	always	never	sometimes	never	never	sometimes	never	sometimes	always	sometimes	sometimes	Good
Female	Secondary school	Unmarried	No dependent	Full time GO employee	sometimes	sometimes	always	always	sometimes	never	always	always	sometimes	always	always	always	always	always	never	Moderate	always	always	always	always	sometimes	sometimes	always	always	sometimes	always	always	always	always	always	never	Moderate
Female	Higher Education	Married	Couple	Casual labourer	never	sometimes	sometimes	sometimes	sometimes	never	sometimes	sometimes	never	sometimes	never	sometimes	sometimes	sometimes	sometimes	Moderate	sometimes	always	always	always	always	sometimes	always	always	sometimes	always	sometimes	sometimes	sometimes	sometimes	sometimes	Good
Male	Primary school	Married	No dependent	Daily labourer	always	sometimes	sometimes	never	sometimes	sometimes	sometimes	sometimes	sometimes	sometimes	sometimes	sometimes	always	always	always	Moderate	always	always	sometimes	never	always	sometimes	sometimes	sometimes	sometimes	sometimes	sometimes	sometimes	always	always	always	Good
Female	Primary school	Married	5+ children living at home	Casual labourer	never	sometimes	never	never	sometimes	never	never	never	never	never	never	never	never	never	sometimes	Poor	sometimes	sometimes	sometimes	sometimes	sometimes	sometimes	sometimes	sometimes	sometimes	sometimes	sometimes	sometimes	sometimes	sometimes	sometimes	Moderate
Male	Higher Education	Married	No dependent	NGO employee	never	always	always	always	never	never	never	never	never	always	never	always	sometimes	sometimes	always	Good	always	always	always	always	always	always	always	always	always	always	always	always	always	always	always	Good
Male	Secondary school	Divorced	1 child living at home	Daily labourer	sometimes	sometimes	sometimes	sometimes	never	never	sometimes	sometimes	never	sometimes	never	sometimes	always	sometimes	sometimes	Moderate	sometimes	always	sometimes	sometimes	always	sometimes	sometimes	sometimes	never	always	never	always	always	sometimes	sometimes	Moderate
Male	Secondary school	Divorced	5+ children living at home	Casual labourer	sometimes	sometimes	never	sometimes	sometimes	never	sometimes	sometimes	never	sometimes	never	sometimes	sometimes	sometimes	sometimes	Moderate	sometimes	always	sometimes	always	sometimes	sometimes	sometimes	sometimes	never	always	never	sometimes	sometimes	sometimes	sometimes	Moderate
Female	Higher Education	Unmarried	No dependent	Full time GO employee	sometimes	always	sometimes	never	always	always	sometimes	always	always	always	sometimes	always	always	always	sometimes	Good	always	always	always	always	always	always	always	always	always	always	always	always	always	always	always	Good
Male	Secondary school	Unmarried	No dependent	Casual labourer	sometimes	sometimes	sometimes	never	sometimes	never	sometimes	sometimes	never	never	sometimes	never	sometimes	sometimes	always	Moderate	sometimes	always	always	sometimes	sometimes	never	sometimes	sometimes	never	sometimes	sometimes	always	sometimes	sometimes	always	Moderate
Female	Secondary school	Married	2-4 children living at home	Casual labourer	always	sometimes	sometimes	never	sometimes	sometimes	sometimes	sometimes	never	sometimes	never	sometimes	sometimes	sometimes	sometimes	Moderate	always	always	sometimes	never	always	sometimes	sometimes	sometimes	never	always	never	always	sometimes	sometimes	sometimes	Moderate
Female	Higher Education	Married	Couple	NGO employee	always	always	always	always	always	never	never	sometimes	sometimes	always	never	always	sometimes	always	always	Good	always	always	always	always	always	always	always	always	always	never	always	always	always	always	always	Good
Female	No formal education	Married	5+ children living at home	Daily labourer	never	never	never	sometimes	never	never	never	sometimes	never	sometimes	sometimes	sometimes	sometimes	sometimes	never	Poor	never	never	never	never	never	never	never	never	never	sometimes	never	never	never	never	never	Poor
Female	No formal education	Married	5+ children living at home	Daily labourer	never	never	sometimes	never	never	never	sometimes	never	never	never	sometimes	never	sometimes	sometimes	never	Poor	sometimes	sometimes	sometimes	sometimes	always	sometimes	always	sometimes	sometimes	sometimes	always	sometimes	always	always	sometimes	Moderate
Female	Higher Education	Married	Couple	Casual labourer	sometimes	sometimes	sometimes	never	sometimes	never	sometimes	sometimes	never	sometimes	never	sometimes	always	never	sometimes	Moderate	sometimes	always	sometimes	sometimes	sometimes	never	sometimes	sometimes	never	never	never	sometimes	always	never	sometimes	Moderate
Male	No formal education	Married	5+ children living at home	Daily labourer	never	never	never	sometimes	never	never	never	never	never	never	never	never	sometimes	sometimes	never	Poor	never	sometimes	never	never	never	never	never	never	never	always	never	never	never	never	never	Poor
Male	Secondary school	Married	1 child living at home	Private business owner	sometimes	always	sometimes	sometimes	always	never	sometimes	always	sometimes	sometimes	sometimes	sometimes	always	always	never	Moderate	always	always	always	always	always	always	always	always	always	sometimes	always	always	always	always	always	Good
Male	Primary school	Married	Couple	Casual labourer	always	sometimes	never	sometimes	sometimes	sometimes	sometimes	sometimes	never	sometimes	never	sometimes	always	always	sometimes	Moderate	always	always	never	always	sometimes	always	sometimes	sometimes	never	always	never	sometimes	always	always	sometimes	Good
Female	Higher Education	Married	No dependent	NGO employee	never	always	never	sometimes	always	always	never	never	never	always	never	always	never	sometimes	always	Good	always	always	always	always	always	always	always	always	always	always	always	always	always	always	always	Good
Male	Secondary school	Divorced	2-4 children living at home	Casual labourer	sometimes	sometimes	sometimes	never	sometimes	never	sometimes	sometimes	never	sometimes	sometimes	sometimes	always	sometimes	never	Moderate	sometimes	always	always	never	always	sometimes	sometimes	sometimes	never	always	sometimes	always	always	sometimes	never	Moderate
Male	Secondary school	Married	5+ children living at home	Casual labourer	sometimes	always	sometimes	sometimes	never	never	sometimes	sometimes	never	always	never	always	sometimes	sometimes	sometimes	Moderate	always	always	sometimes	sometimes	never	sometimes	sometimes	sometimes	never	always	never	always	sometimes	sometimes	sometimes	Moderate
Male	Primary school	Divorced	1 child living at home	Daily labourer	sometimes	sometimes	sometimes	sometimes	sometimes	never	never	never	never	sometimes	never	sometimes	always	never	always	Moderate	always	always	sometimes	sometimes	sometimes	never	never	never	never	sometimes	never	sometimes	always	never	always	Moderate
Male	Higher Education	Married	2-4 children living at home	Casual labourer	never	sometimes	sometimes	never	sometimes	sometimes	sometimes	sometimes	never	sometimes	sometimes	sometimes	sometimes	sometimes	sometimes	Moderate	sometimes	sometimes	sometimes	never	sometimes	sometimes	sometimes	sometimes	never	sometimes	sometimes	sometimes	sometimes	sometimes	sometimes	Moderate
Female	Secondary school	Married	Couple	Daily labourer	sometimes	sometimes	never	sometimes	sometimes	never	sometimes	sometimes	never	sometimes	never	sometimes	sometimes	sometimes	never	Moderate	always	always	sometimes	always	always	sometimes	sometimes	sometimes	never	sometimes	never	always	sometimes	sometimes	never	Good
Female	Secondary school	Unmarried	No dependent	Private business owner	always	sometimes	sometimes	always	never	always	always	sometimes	never	always	sometimes	always	always	always	never	Good	always	always	always	always	never	always	always	always	never	always	always	always	always	always	always	Good
Male	No formal education	Married	5+ children living at home	Daily labourer	never	never	sometimes	sometimes	never	never	sometimes	sometimes	never	never	sometimes	never	always	sometimes	never	Poor	sometimes	always	always	always	always	sometimes	always	always	sometimes	sometimes	always	sometimes	always	always	sometimes	Good
Male	Primary school	Married	1 child living at home	Daily labourer	sometimes	sometimes	sometimes	never	sometimes	sometimes	never	never	never	sometimes	never	sometimes	always	sometimes	never	Moderate	sometimes	sometimes	sometimes	never	sometimes	sometimes	never	never	never	sometimes	never	sometimes	always	sometimes	never	Moderate
Female	Higher Education	Unmarried	No dependent	NGO employee	always	always	always	never	always	never	sometimes	always	sometimes	always	sometimes	always	always	always	always	Good	always	always	always	always	always	always	always	always	always	always	always	always	always	always	always	Good
Male	Secondary school	Unmarried	No dependent	Casual labourer	never	always	sometimes	sometimes	always	sometimes	sometimes	sometimes	never	sometimes	never	sometimes	sometimes	always	sometimes	Moderate	sometimes	always	always	sometimes	always	always	sometimes	sometimes	never	always	never	always	sometimes	always	sometimes	Moderate
Male	Primary school	Married	2-4 children living at home	Daily labourer	always	sometimes	sometimes	never	sometimes	never	always	never	never	never	sometimes	sometimes	sometimes	never	always	Moderate	sometimes	sometimes	sometimes	sometimes	sometimes	sometimes	sometimes	sometimes	sometimes	sometimes	sometimes	sometimes	sometimes	sometimes	sometimes	Moderate
Male	Secondary school	Married	Couple	Casual labourer	sometimes	sometimes	sometimes	never	sometimes	never	sometimes	sometimes	never	sometimes	never	sometimes	sometimes	sometimes	sometimes	Moderate	always	always	sometimes	never	sometimes	sometimes	sometimes	sometimes	never	sometimes	never	sometimes	sometimes	sometimes	sometimes	Moderate
Female	Higher Education	Married	Couple	NGO employee	always	always	always	sometimes	always	always	always	always	sometimes	always	never	always	sometimes	sometimes	sometimes	Good	always	always	always	always	always	always	always	always	always	always	always	always	always	always	always	Good
Female	Higher Education	Married	No dependent	Casual labourer	never	sometimes	never	sometimes	sometimes	sometimes	always	sometimes	never	sometimes	never	sometimes	always	always	sometimes	Moderate	sometimes	always	sometimes	always	always	always	always	always	sometimes	always	sometimes	sometimes	always	always	sometimes	Good
Female	Secondary school	Married	5+ children living at home	Casual labourer	sometimes	sometimes	never	sometimes	always	never	sometimes	sometimes	never	sometimes	sometimes	always	always	sometimes	always	Moderate	always	always	never	always	always	sometimes	sometimes	sometimes	never	always	sometimes	always	always	sometimes	always	Good
Female	Primary school	Divorced	5+ children living at home	Daily labourer	sometimes	sometimes	sometimes	never	sometimes	never	sometimes	never	never	sometimes	never	sometimes	sometimes	sometimes	sometimes	Moderate	sometimes	sometimes	sometimes	sometimes	sometimes	sometimes	sometimes	sometimes	sometimes	sometimes	sometimes	sometimes	sometimes	sometimes	sometimes	Moderate
Male	Primary school	Married	5+ children living at home	Daily labourer	never	sometimes	never	sometimes	sometimes	sometimes	never	sometimes	never	sometimes	never	sometimes	sometimes	sometimes	sometimes	Moderate	sometimes	sometimes	sometimes	sometimes	sometimes	sometimes	sometimes	sometimes	sometimes	sometimes	sometimes	sometimes	sometimes	sometimes	sometimes	Moderate
Male	Higher Education	Married	5+ children living at home	Casual labourer	sometimes	sometimes	never	sometimes	always	sometimes	sometimes	sometimes	always	always	never	always	sometimes	sometimes	always	Moderate	always	always	always	sometimes	always	always	sometimes	sometimes	always	always	never	always	sometimes	always	always	Good
Female	Secondary school	Unmarried	No dependent	Full time GO employee	always	sometimes	always	sometimes	never	sometimes	always	always	sometimes	sometimes	sometimes	sometimes	always	always	sometimes	Moderate	always	always	always	sometimes	never	always	always	always	sometimes	always	sometimes	always	always	always	sometimes	Moderate
Male	Primary school	Married	Couple	Daily labourer	sometimes	sometimes	never	sometimes	sometimes	never	sometimes	never	never	sometimes	never	sometimes	sometimes	never	sometimes	Moderate	sometimes	sometimes	never	sometimes	always	never	sometimes	never	never	sometimes	never	sometimes	sometimes	never	sometimes	Moderate
Female	Secondary school	Divorced	No dependent	Casual labourer	sometimes	always	never	sometimes	sometimes	sometimes	sometimes	sometimes	never	sometimes	never	sometimes	sometimes	sometimes	sometimes	Moderate	sometimes	always	sometimes	always	sometimes	always	sometimes	sometimes	never	always	never	always	sometimes	sometimes	sometimes	Moderate
Female	Higher Education	Unmarried	No dependent	NGO employee	always	always	sometimes	never	always	never	sometimes	sometimes	sometimes	always	never	always	always	sometimes	always	Good	always	always	always	always	always	always	always	always	always	always	always	always	sometimes	always	always	Good
Male	Primary school	Married	5+ children living at home	Daily labourer	sometimes	sometimes	sometimes	never	sometimes	never	sometimes	never	never	sometimes	sometimes	sometimes	sometimes	sometimes	sometimes	Moderate	sometimes	sometimes	sometimes	sometimes	sometimes	sometimes	sometimes	sometimes	sometimes	sometimes	sometimes	sometimes	always	sometimes	sometimes	Moderate
Male	Higher Education	Married	No dependent	Full time GO employee	never	never	always	sometimes	always	always	never	never	never	always	never	always	never	never	sometimes	Good	always	always	always	always	always	always	always	always	always	always	always	always	sometimes	always	always	Good
Male	Secondary school	Married	Couple	Casual labourer	never	sometimes	never	sometimes	sometimes	never	sometimes	sometimes	never	sometimes	never	sometimes	sometimes	sometimes	sometimes	Moderate	never	never	never	never	sometimes	never	sometimes	sometimes	never	sometimes	never	sometimes	always	sometimes	sometimes	Poor
Male	Higher Education	Married	1 child living at home	Daily labourer	sometimes	sometimes	sometimes	never	sometimes	never	sometimes	sometimes	never	sometimes	never	sometimes	sometimes	sometimes	sometimes	Moderate	always	always	always	always	always	always	sometimes	sometimes	never	always	never	always	sometimes	sometimes	sometimes	Good
Male	Higher Education	Married	No dependent	NGO employee	always	always	always	never	sometimes	sometimes	never	never	never	always	never	always	sometimes	sometimes	always	Good	always	always	always	always	always	always	always	always	always	always	always	always	always	always	always	Good
Male	Secondary school	Unmarried	No dependent	Private business owner	always	always	sometimes	sometimes	always	never	always	sometimes	sometimes	sometimes	sometimes	sometimes	always	sometimes	always	Good	always	always	always	always	always	always	always	always	always	always	always	always	always	always	always	Good
Male	Secondary school	Divorced	5+ children living at home	Daily labourer	always	sometimes	sometimes	never	sometimes	sometimes	sometimes	sometimes	never	sometimes	sometimes	always	sometimes	sometimes	always	Moderate	always	always	always	never	always	always	sometimes	sometimes	never	sometimes	sometimes	always	sometimes	sometimes	always	Moderate
Male	Secondary school	Married	1 child living at home	Daily labourer	sometimes	sometimes	sometimes	sometimes	never	never	sometimes	sometimes	never	sometimes	never	sometimes	sometimes	sometimes	sometimes	Moderate	sometimes	always	sometimes	always	never	sometimes	sometimes	sometimes	never	always	never	always	sometimes	sometimes	sometimes	Moderate
Female	No formal education	Divorced	5+ children living at home	Private business owner	never	sometimes	sometimes	sometimes	sometimes	never	always	sometimes	sometimes	never	never	never	sometimes	sometimes	sometimes	Moderate	sometimes	always	always	sometimes	sometimes	sometimes	always	sometimes	sometimes	never	sometimes	sometimes	sometimes	sometimes	sometimes	Moderate
Male	Primary school	Married	2-4 children living at home	Daily labourer	sometimes	sometimes	never	sometimes	sometimes	never	sometimes	never	never	sometimes	never	sometimes	sometimes	sometimes	always	Moderate	sometimes	sometimes	sometimes	sometimes	sometimes	sometimes	sometimes	sometimes	sometimes	sometimes	sometimes	sometimes	sometimes	sometimes	sometimes	Moderate
Female	Primary school	Divorced	No dependent	Daily labourer	always	sometimes	sometimes	never	sometimes	never	never	sometimes	never	sometimes	sometimes	sometimes	sometimes	never	sometimes	Moderate	always	sometimes	sometimes	never	always	never	never	sometimes	never	sometimes	sometimes	sometimes	sometimes	never	sometimes	Good
Male	No formal education	Married	5+ children living at home	Daily labourer	never	never	never	never	never	never	never	never	never	never	never	never	always	sometimes	never	Poor	never	never	never	never	never	never	never	never	never	never	never	never	never	never	never	Poor
Male	Higher Education	Married	No dependent	NGO employee	always	always	always	never	always	always	sometimes	never	never	always	never	always	sometimes	sometimes	always	Good	always	always	always	always	always	always	always	always	always	always	always	always	always	always	always	Good
Male	Secondary school	Divorced	5+ children living at home	Full time GO employee	sometimes	never	sometimes	sometimes	sometimes	sometimes	always	sometimes	never	sometimes	never	sometimes	always	sometimes	sometimes	Moderate	never	sometimes	never	always	never	sometimes	always	sometimes	never	sometimes	never	sometimes	always	sometimes	sometimes	Poor
Male	Primary school	Married	Couple	Daily labourer	sometimes	sometimes	always	sometimes	sometimes	never	sometimes	sometimes	never	sometimes	never	sometimes	never	sometimes	sometimes	Moderate	always	always	always	sometimes	always	never	sometimes	sometimes	never	sometimes	never	sometimes	never	sometimes	sometimes	Good
Male	Primary school	Married	5+ children living at home	Daily labourer	sometimes	never	never	never	never	sometimes	never	never	never	never	sometimes	never	sometimes	sometimes	never	Poor	sometimes	sometimes	sometimes	sometimes	sometimes	sometimes	sometimes	sometimes	sometimes	sometimes	sometimes	sometimes	sometimes	sometimes	sometimes	Moderate
Female	Secondary school	Unmarried	No dependent	Full time GO employee	sometimes	sometimes	always	sometimes	always	sometimes	always	always	sometimes	sometimes	sometimes	sometimes	always	always	sometimes	Moderate	sometimes	sometimes	always	always	always	always	always	always	sometimes	always	sometimes	always	always	always	sometimes	Moderate
Male	Higher Education	Married	5+ children living at home	Daily labourer	never	always	sometimes	sometimes	sometimes	never	sometimes	always	never	always	never	always	sometimes	sometimes	never	Moderate	always	always	always	sometimes	sometimes	always	always	always	sometimes	always	sometimes	always	sometimes	sometimes	never	Good
Female	Primary school	Married	5+ children living at home	Daily labourer	never	never	sometimes	sometimes	never	never	never	sometimes	sometimes	sometimes	sometimes	sometimes	always	never	never	Poor	never	always	sometimes	always	always	never	never	sometimes	sometimes	sometimes	sometimes	sometimes	always	never	never	Poor
Female	Secondary school	Divorced	5+ children living at home	Casual labourer	sometimes	sometimes	always	sometimes	always	sometimes	sometimes	sometimes	never	sometimes	never	always	sometimes	sometimes	sometimes	Moderate	sometimes	always	always	sometimes	always	always	sometimes	sometimes	never	sometimes	never	always	sometimes	sometimes	sometimes	Moderate
Female	Secondary school	Married	No dependent	Daily labourer	always	sometimes	sometimes	never	sometimes	never	sometimes	always	never	sometimes	never	sometimes	sometimes	sometimes	always	Moderate	always	always	always	always	sometimes	sometimes	sometimes	always	never	always	never	sometimes	sometimes	sometimes	always	Moderate
Male	No formal education	Married	5+ children living at home	Daily labourer	never	never	never	never	never	never	sometimes	never	never	never	never	never	sometimes	never	never	Poor	never	never	never	never	never	never	never	never	never	never	never	never	never	never	never	Poor
Female	Higher Education	Unmarried	No dependent	Full time GO employee	always	always	always	sometimes	always	never	always	always	sometimes	always	sometimes	always	always	always	never	Good	always	always	always	always	always	always	always	always	always	always	always	always	always	always	always	Good
Male	Primary school	Divorced	No dependent	Daily labourer	sometimes	sometimes	never	sometimes	sometimes	never	sometimes	never	never	sometimes	sometimes	sometimes	sometimes	sometimes	sometimes	Moderate	always	always	never	always	always	never	sometimes	never	never	sometimes	sometimes	sometimes	sometimes	sometimes	sometimes	Good
Female	Higher Education	Married	Couple	NGO employee	always	always	sometimes	always	never	always	sometimes	always	sometimes	always	sometimes	always	always	always	always	Good	always	always	always	always	always	always	always	always	always	always	always	always	always	always	always	Good
Male	Primary school	Married	5+ children living at home	Daily labourer	never	never	never	never	never	sometimes	never	never	never	never	never	never	sometimes	sometimes	never	Poor	sometimes	sometimes	sometimes	sometimes	sometimes	sometimes	sometimes	sometimes	sometimes	sometimes	sometimes	sometimes	sometimes	sometimes	sometimes	Moderate
Male	Secondary school	Married	1 child living at home	Daily labourer	always	never	sometimes	sometimes	sometimes	sometimes	sometimes	sometimes	never	sometimes	never	sometimes	sometimes	sometimes	sometimes	Moderate	never	sometimes	sometimes	never	never	sometimes	sometimes	sometimes	never	sometimes	never	sometimes	sometimes	sometimes	sometimes	Poor
Female	Secondary school	Married	Couple	Daily labourer	sometimes	sometimes	never	sometimes	sometimes	never	sometimes	sometimes	never	never	never	never	always	never	sometimes	Moderate	sometimes	never	sometimes	sometimes	always	sometimes	sometimes	sometimes	never	never	never	sometimes	always	never	sometimes	Moderate
Female	Primary school	Married	5+ children living at home	Daily labourer	never	never	sometimes	never	sometimes	never	sometimes	never	never	never	never	sometimes	sometimes	sometimes	sometimes	Poor	always	sometimes	always	sometimes	always	always	always	sometimes	sometimes	always	always	always	always	always	always	Good
Female	Secondary school	Unmarried	No dependent	NGO employee	always	always	always	never	always	sometimes	always	always	never	always	never	always	always	always	always	Good	always	always	always	always	always	always	always	always	always	always	always	always	always	always	always	Good
Female	Higher Education	Unmarried	No dependent	NGO employee	never	always	sometimes	sometimes	always	always	always	sometimes	never	always	sometimes	always	always	sometimes	always	Good	always	always	always	always	always	always	always	always	always	always	always	always	always	always	always	Good
Female	Higher Education	Unmarried	No dependent	NGO employee	sometimes	sometimes	always	always	always	never	sometimes	sometimes	sometimes	sometimes	sometimes	sometimes	always	always	never	Good	always	always	always	always	always	always	always	always	always	always	always	always	always	always	always	Good
Female	Higher Education	Divorced	No dependent	NGO employee	always	always	sometimes	always	sometimes	never	always	always	never	always	never	always	always	sometimes	always	Good	always	always	always	always	always	always	always	always	always	always	always	always	always	always	always	Good
Female	Secondary school	Unmarried	No dependent	Private business owner	always	always	always	never	always	sometimes	always	sometimes	sometimes	always	never	always	always	sometimes	always	Good	always	always	always	always	always	always	always	always	always	always	always	always	always	always	always	Good
Female	Higher Education	Married	5+ children living at home	Private business owner	always	always	sometimes	sometimes	sometimes	never	sometimes	sometimes	sometimes	sometimes	never	sometimes	sometimes	sometimes	sometimes	Moderate	always	always	always	always	always	always	sometimes	sometimes	sometimes	always	never	always	always	sometimes	sometimes	Good
Female	Higher Education	Unmarried	No dependent	NGO employee	always	always	sometimes	always	always	always	sometimes	always	never	always	never	always	always	always	always	Good	always	always	always	always	always	always	always	always	always	always	always	always	always	always	always	Good
Female	No formal education	Married	5+ children living at home	Daily labourer	never	never	never	never	never	never	never	never	never	never	sometimes	never	sometimes	never	never	Poor	never	never	never	never	never	never	never	never	never	never	never	never	never	never	never	Poor
Male	Higher Education	Married	5+ children living at home	Daily labourer	never	never	sometimes	never	sometimes	never	never	sometimes	sometimes	never	never	never	never	sometimes	sometimes	Poor	always	sometimes	sometimes	always	always	sometimes	sometimes	sometimes	sometimes	sometimes	sometimes	sometimes	sometimes	sometimes	sometimes	Good
Male	Secondary school	Divorced	1 child living at home	Private business owner	always	sometimes	sometimes	sometimes	always	never	always	always	never	sometimes	sometimes	sometimes	always	always	never	Moderate	always	always	always	sometimes	always	sometimes	always	always	never	sometimes	sometimes	always	always	always	never	Moderate
Female	Higher Education	Unmarried	No dependent	NGO employee	sometimes	sometimes	always	always	never	always	always	sometimes	sometimes	always	never	always	never	never	never	Good	always	always	always	always	always	always	always	always	always	always	always	always	always	always	always	Good
Female	Higher Education	Unmarried	No dependent	NGO employee	always	always	always	always	sometimes	always	always	always	never	always	never	always	always	always	always	Good	always	always	always	always	always	always	always	always	always	always	always	always	always	always	always	Good
Female	Secondary school	Unmarried	No dependent	Full time GO employee	sometimes	sometimes	always	sometimes	sometimes	never	always	sometimes	never	sometimes	sometimes	sometimes	always	sometimes	sometimes	Moderate	sometimes	always	always	always	sometimes	sometimes	always	sometimes	never	sometimes	sometimes	sometimes	always	sometimes	sometimes	Moderate
Male	No formal education	Married	5+ children living at home	Daily labourer	never	never	never	sometimes	never	never	sometimes	never	never	never	sometimes	never	sometimes	always	never	Poor	never	never	never	never	never	never	never	never	never	never	never	never	never	never	never	Poor
Male	Primary school	Divorced	2-4 children living at home	Casual labourer	sometimes	sometimes	sometimes	never	sometimes	sometimes	never	never	never	sometimes	never	always	never	sometimes	sometimes	Moderate	sometimes	sometimes	sometimes	sometimes	sometimes	sometimes	sometimes	sometimes	sometimes	sometimes	sometimes	sometimes	sometimes	sometimes	sometimes	Moderate
Female	Secondary school	Unmarried	No dependent	NGO employee	sometimes	sometimes	never	always	always	sometimes	always	sometimes	never	always	never	always	sometimes	always	sometimes	Good	always	always	always	always	always	always	always	always	always	always	always	always	always	always	always	Good
Female	Higher Education	Married	Couple	NGO employee	always	always	always	always	always	always	sometimes	sometimes	never	sometimes	never	sometimes	always	always	always	Good	always	always	always	always	always	always	always	always	always	always	always	always	always	always	always	Good
Female	Secondary school	Unmarried	No dependent	Full time GO employee	sometimes	sometimes	always	sometimes	sometimes	never	always	always	sometimes	sometimes	sometimes	sometimes	sometimes	always	always	Moderate	sometimes	always	always	always	sometimes	always	always	always	sometimes	always	sometimes	always	sometimes	always	always	Moderate
Female	Higher Education	Unmarried	No dependent	Full time GO employee	never	sometimes	always	never	never	never	always	always	never	never	never	never	sometimes	sometimes	sometimes	Poor	always	always	always	always	always	always	always	always	always	always	always	always	always	always	always	Good
Male	Higher Education	Married	5+ children living at home	Daily labourer	never	sometimes	sometimes	never	never	never	never	never	sometimes	never	never	never	sometimes	sometimes	sometimes	Poor	always	always	always	always	always	always	sometimes	sometimes	sometimes	always	sometimes	always	sometimes	sometimes	sometimes	Good
Female	Higher Education	Divorced	2-4 children living at home	Private business owner	sometimes	sometimes	never	sometimes	always	never	sometimes	sometimes	sometimes	always	never	always	sometimes	sometimes	sometimes	Moderate	always	always	always	sometimes	always	always	sometimes	sometimes	sometimes	always	sometimes	always	sometimes	sometimes	sometimes	Good
Male	No formal education	Married	5+ children living at home	Daily labourer	never	never	never	never	never	never	sometimes	never	never	never	sometimes	never	never	never	never	Poor	never	sometimes	never	never	never	never	never	never	never	never	never	never	never	never	never	Poor
Female	Primary school	Married	5+ children living at home	Daily labourer	never	never	never	sometimes	never	never	never	never	never	sometimes	never	sometimes	sometimes	sometimes	never	Poor	sometimes	sometimes	sometimes	sometimes	sometimes	sometimes	sometimes	sometimes	sometimes	sometimes	sometimes	sometimes	sometimes	sometimes	sometimes	Moderate
Male	No formal education	Divorced	5+ children living at home	Daily labourer	never	never	sometimes	never	never	never	sometimes	never	sometimes	never	sometimes	never	sometimes	sometimes	never	Poor	always	always	sometimes	always	always	always	sometimes	sometimes	sometimes	always	sometimes	always	always	sometimes	sometimes	Good
Female	Higher Education	Unmarried	No dependent	Full time GO employee	sometimes	sometimes	always	always	sometimes	sometimes	sometimes	always	sometimes	always	never	always	always	always	sometimes	Good	always	always	always	always	always	always	always	always	always	always	always	always	always	always	always	Good
Female	Secondary school	Unmarried	No dependent	NGO employee	always	always	sometimes	always	always	always	always	sometimes	sometimes	always	never	always	always	always	always	Good	always	always	always	always	always	always	always	always	sometimes	always	always	always	always	always	always	Good
Male	Higher Education	Divorced	5+ children living at home	Daily labourer	sometimes	sometimes	never	never	never	never	never	never	never	never	never	never	never	never	sometimes	Poor	always	always	always	always	always	always	always	always	always	always	sometimes	always	sometimes	sometimes	always	Good
Female	Secondary school	Married	2-4 children living at home	Private business owner	sometimes	sometimes	sometimes	sometimes	sometimes	sometimes	sometimes	sometimes	sometimes	sometimes	never	never	sometimes	sometimes	sometimes	Moderate	always	sometimes	sometimes	always	always	always	sometimes	sometimes	sometimes	sometimes	never	sometimes	sometimes	sometimes	sometimes	Moderate
Female	Secondary school	Divorced	1 child living at home	Full time GO employee	sometimes	always	sometimes	sometimes	sometimes	sometimes	always	sometimes	never	sometimes	sometimes	sometimes	sometimes	always	sometimes	Moderate	always	always	always	sometimes	sometimes	always	always	sometimes	never	always	sometimes	always	sometimes	always	sometimes	Moderate
Male	Secondary school	Married	2-4 children living at home	Casual labourer	always	sometimes	sometimes	never	never	sometimes	always	sometimes	never	never	never	never	sometimes	sometimes	always	Moderate	always	always	sometimes	always	always	always	always	sometimes	never	never	sometimes	sometimes	sometimes	sometimes	always	Moderate
Female	Secondary school	Married	2-4 children living at home	Daily labourer	sometimes	sometimes	sometimes	never	sometimes	never	sometimes	sometimes	never	sometimes	never	sometimes	sometimes	sometimes	sometimes	Moderate	sometimes	sometimes	always	sometimes	sometimes	sometimes	sometimes	sometimes	never	sometimes	never	always	sometimes	sometimes	sometimes	Moderate
Female	Higher Education	Unmarried	No dependent	NGO employee	always	always	always	always	always	always	sometimes	never	sometimes	always	never	always	sometimes	sometimes	always	Good	always	always	always	always	always	always	always	always	always	always	always	always	always	always	always	Good
Male	Higher Education	Unmarried	No dependent	Private business owner	sometimes	never	always	sometimes	always	sometimes	always	always	sometimes	sometimes	sometimes	sometimes	always	always	sometimes	Moderate	always	always	always	always	always	always	always	always	always	always	always	always	always	always	always	Good
Female	Secondary school	Unmarried	No dependent	Full time GO employee	sometimes	sometimes	always	always	sometimes	never	always	always	sometimes	sometimes	sometimes	always	sometimes	sometimes	sometimes	Moderate	always	always	always	always	always	always	always	always	always	always	always	always	always	always	always	Good
Male	Primary school	Married	Couple	Private business owner	sometimes	always	sometimes	sometimes	always	never	sometimes	sometimes	sometimes	sometimes	never	sometimes	sometimes	sometimes	sometimes	Moderate	sometimes	always	always	sometimes	always	sometimes	sometimes	sometimes	sometimes	always	never	sometimes	sometimes	sometimes	sometimes	Moderate
Male	Higher Education	Married	5+ children living at home	Casual labourer	sometimes	sometimes	never	sometimes	sometimes	sometimes	sometimes	never	sometimes	always	sometimes	always	sometimes	sometimes	always	Moderate	sometimes	sometimes	never	always	sometimes	sometimes	sometimes	never	sometimes	always	sometimes	always	sometimes	sometimes	always	Moderate
Male	Primary school	Married	5+ children living at home	Daily labourer	always	sometimes	never	sometimes	sometimes	never	never	never	never	sometimes	sometimes	sometimes	never	never	sometimes	Moderate	sometimes	sometimes	sometimes	sometimes	sometimes	sometimes	sometimes	sometimes	sometimes	sometimes	sometimes	sometimes	sometimes	sometimes	sometimes	Moderate
Male	Primary school	Divorced	No dependent	Private business owner	sometimes	sometimes	sometimes	sometimes	sometimes	never	sometimes	always	sometimes	never	never	never	never	sometimes	sometimes	Moderate	sometimes	always	always	always	always	sometimes	sometimes	always	sometimes	never	never	always	never	sometimes	sometimes	Moderate
Female	Primary school	Married	1 child living at home	Private business owner	sometimes	always	never	sometimes	sometimes	never	never	sometimes	sometimes	sometimes	sometimes	sometimes	sometimes	sometimes	sometimes	Moderate	always	always	never	always	sometimes	sometimes	never	sometimes	sometimes	sometimes	sometimes	sometimes	sometimes	sometimes	sometimes	Good
Male	Primary school	Married	5+ children living at home	Daily labourer	never	never	never	never	never	sometimes	never	never	never	never	never	never	sometimes	sometimes	never	Poor	sometimes	sometimes	sometimes	sometimes	sometimes	sometimes	sometimes	sometimes	sometimes	sometimes	sometimes	sometimes	sometimes	sometimes	sometimes	Moderate
Female	Higher Education	Married	1 child living at home	Private business owner	sometimes	sometimes	sometimes	sometimes	never	sometimes	sometimes	sometimes	sometimes	sometimes	never	sometimes	sometimes	sometimes	never	Moderate	always	always	always	always	always	always	always	always	always	always	always	always	always	always	always	Good
Female	Higher Education	Divorced	5+ children living at home	Daily labourer	never	sometimes	never	never	never	never	sometimes	never	sometimes	never	never	never	never	never	sometimes	Poor	always	always	always	always	always	sometimes	always	always	always	always	sometimes	always	sometimes	sometimes	always	Good
Male	Secondary school	Married	2-4 children living at home	Private business owner	always	always	sometimes	sometimes	sometimes	never	sometimes	sometimes	sometimes	sometimes	never	sometimes	sometimes	sometimes	sometimes	Moderate	always	always	always	always	sometimes	sometimes	sometimes	sometimes	sometimes	always	never	always	sometimes	sometimes	sometimes	Moderate
Female	Higher Education	Divorced	1 child living at home	Casual labourer	sometimes	sometimes	sometimes	never	sometimes	never	sometimes	sometimes	never	sometimes	sometimes	sometimes	sometimes	sometimes	sometimes	Moderate	sometimes	always	always	sometimes	sometimes	never	sometimes	sometimes	never	sometimes	sometimes	sometimes	sometimes	sometimes	sometimes	Moderate
Female	Higher Education	Unmarried	No dependent	NGO employee	never	sometimes	always	always	sometimes	always	always	sometimes	never	always	never	always	sometimes	sometimes	sometimes	Good	always	always	always	always	always	always	always	always	always	always	always	always	always	always	always	Good
Female	Higher Education	Unmarried	No dependent	NGO employee	always	always	never	always	always	sometimes	sometimes	always	never	always	never	always	sometimes	sometimes	always	Good	always	always	sometimes	always	always	always	always	always	always	always	always	always	always	always	always	Good
Male	Primary school	Married	5+ children living at home	Daily labourer	never	never	sometimes	never	never	never	never	never	never	sometimes	sometimes	never	never	sometimes	never	Poor	sometimes	sometimes	always	sometimes	sometimes	sometimes	sometimes	sometimes	sometimes	sometimes	sometimes	sometimes	sometimes	sometimes	sometimes	Moderate
Female	Secondary school	Unmarried	No dependent	Full time GO employee	sometimes	sometimes	always	always	always	always	sometimes	sometimes	sometimes	always	sometimes	always	always	always	never	Good	always	always	always	always	always	always	always	always	always	always	always	always	always	always	always	Good
Female	Higher Education	Married	Couple	NGO employee	always	always	never	always	never	always	always	always	sometimes	always	sometimes	always	always	always	always	Good	always	always	always	always	always	always	always	always	always	always	always	always	always	always	always	Good
Male	Secondary school	Divorced	1 child living at home	Full time GO employee	never	sometimes	always	sometimes	never	sometimes	always	sometimes	sometimes	sometimes	sometimes	sometimes	sometimes	always	never	Moderate	never	never	always	always	never	sometimes	always	sometimes	sometimes	sometimes	sometimes	sometimes	sometimes	always	never	Poor
Female	Secondary school	Unmarried	No dependent	Full time GO employee	sometimes	always	always	sometimes	sometimes	never	always	sometimes	never	sometimes	never	always	always	always	sometimes	Moderate	sometimes	always	always	sometimes	sometimes	always	always	sometimes	never	always	never	always	always	always	sometimes	Moderate
Female	Higher Education	Unmarried	No dependent	NGO employee	always	never	always	always	always	sometimes	sometimes	sometimes	sometimes	always	never	always	sometimes	sometimes	always	Good	always	always	always	always	always	always	always	always	always	always	always	always	always	always	always	Good
Female	Primary school	Married	5+ children living at home	Daily labourer	never	never	never	sometimes	never	never	never	never	never	never	never	never	never	never	sometimes	Poor	sometimes	sometimes	sometimes	sometimes	sometimes	sometimes	sometimes	sometimes	sometimes	sometimes	sometimes	sometimes	sometimes	sometimes	sometimes	Moderate
Male	Higher Education	Married	5+ children living at home	Daily labourer	sometimes	never	never	never	never	never	sometimes	sometimes	never	sometimes	sometimes	sometimes	sometimes	never	sometimes	Poor	always	always	always	sometimes	always	sometimes	sometimes	sometimes	never	always	sometimes	always	sometimes	sometimes	always	Good
Female	No formal education	Divorced	5+ children living at home	Daily labourer	never	never	never	never	never	never	never	never	sometimes	never	never	never	sometimes	sometimes	never	Poor	never	never	never	never	never	never	never	never	never	never	never	never	never	never	never	Poor
Male	Higher Education	Married	1 child living at home	Casual labourer	sometimes	sometimes	sometimes	sometimes	always	never	sometimes	never	never	sometimes	never	sometimes	sometimes	sometimes	always	Moderate	sometimes	always	sometimes	always	always	never	sometimes	never	never	sometimes	never	sometimes	sometimes	sometimes	always	Moderate
Male	Secondary school	Divorced	2-4 children living at home	Private business owner	sometimes	sometimes	always	always	sometimes	sometimes	always	sometimes	sometimes	always	sometimes	always	always	always	sometimes	Moderate	always	always	always	always	sometimes	sometimes	always	sometimes	sometimes	always	sometimes	always	always	always	sometimes	Moderate
Female	No formal education	Married	5+ children living at home	Casual labourer	never	sometimes	never	never	sometimes	never	sometimes	sometimes	never	never	sometimes	never	sometimes	sometimes	sometimes	Poor	sometimes	sometimes	sometimes	sometimes	sometimes	sometimes	sometimes	sometimes	sometimes	sometimes	sometimes	sometimes	sometimes	sometimes	sometimes	Moderate
Female	Secondary school	Divorced	1 child living at home	Full time GO employee	sometimes	sometimes	always	sometimes	always	sometimes	always	sometimes	sometimes	sometimes	sometimes	sometimes	always	always	never	Moderate	sometimes	always	always	sometimes	always	sometimes	always	sometimes	sometimes	always	sometimes	always	always	always	never	Moderate
Male	Higher Education	Married	Couple	Casual labourer	sometimes	sometimes	sometimes	sometimes	sometimes	never	sometimes	sometimes	never	never	never	never	sometimes	sometimes	sometimes	Moderate	sometimes	sometimes	sometimes	always	sometimes	never	sometimes	sometimes	never	never	never	never	sometimes	sometimes	sometimes	Moderate
Male	No formal education	Married	5+ children living at home	Daily labourer	never	never	never	never	never	sometimes	never	sometimes	never	sometimes	never	sometimes	sometimes	sometimes	never	Poor	never	never	never	never	never	never	never	never	never	never	never	never	never	never	never	Poor
Female	Primary school	Married	5+ children living at home	Daily labourer	never	never	sometimes	never	never	never	never	never	sometimes	never	never	never	sometimes	sometimes	sometimes	Poor	sometimes	sometimes	sometimes	sometimes	sometimes	sometimes	sometimes	sometimes	sometimes	sometimes	sometimes	sometimes	sometimes	sometimes	sometimes	Moderate
Male	Primary school	Married	Couple	Daily labourer	always	sometimes	never	sometimes	sometimes	never	never	sometimes	never	sometimes	never	sometimes	sometimes	never	sometimes	Moderate	always	always	never	always	always	never	never	sometimes	never	sometimes	never	sometimes	sometimes	never	sometimes	Good
Female	Secondary school	Divorced	2-4 children living at home	Casual labourer	sometimes	sometimes	never	sometimes	never	never	sometimes	sometimes	sometimes	sometimes	never	sometimes	sometimes	sometimes	never	Moderate	always	always	sometimes	sometimes	sometimes	never	sometimes	sometimes	sometimes	sometimes	never	sometimes	sometimes	sometimes	never	Moderate
Female	Higher Education	Unmarried	No dependent	Full time GO employee	sometimes	always	always	always	sometimes	sometimes	always	always	sometimes	always	never	always	always	always	sometimes	Good	always	always	always	always	always	always	always	always	always	always	always	always	always	always	always	Good
Female	Secondary school	Married	2-4 children living at home	Casual labourer	sometimes	sometimes	sometimes	never	sometimes	never	sometimes	sometimes	never	sometimes	sometimes	sometimes	never	sometimes	sometimes	Moderate	always	always	always	always	always	sometimes	sometimes	sometimes	never	always	sometimes	always	never	sometimes	sometimes	Moderate
Male	Primary school	Divorced	1 child living at home	Daily labourer	sometimes	always	never	sometimes	sometimes	never	never	never	never	never	never	sometimes	sometimes	sometimes	sometimes	Moderate	always	always	never	always	sometimes	never	never	never	never	never	never	sometimes	sometimes	sometimes	sometimes	Good
Male	Higher Education	Divorced	5+ children living at home	Daily labourer	sometimes	never	never	never	never	never	never	sometimes	never	never	sometimes	never	never	never	sometimes	Poor	always	sometimes	always	always	always	always	sometimes	sometimes	sometimes	always	sometimes	always	sometimes	sometimes	sometimes	Good
Female	Secondary school	Married	1 child living at home	Casual labourer	sometimes	sometimes	never	sometimes	always	sometimes	sometimes	sometimes	never	sometimes	never	sometimes	sometimes	sometimes	never	Moderate	always	always	sometimes	always	always	always	sometimes	sometimes	never	always	never	always	sometimes	sometimes	never	Good
Female	Higher Education	Divorced	No dependent	Full time GO employee	never	sometimes	always	sometimes	sometimes	sometimes	always	always	sometimes	always	sometimes	always	always	always	sometimes	Moderate	always	always	always	always	always	always	always	always	always	always	always	always	always	always	always	Good
Male	Primary school	Married	Couple	Daily labourer	sometimes	sometimes	sometimes	sometimes	sometimes	never	never	sometimes	sometimes	sometimes	never	always	always	always	sometimes	Moderate	sometimes	sometimes	sometimes	sometimes	always	never	never	sometimes	sometimes	sometimes	never	always	always	always	sometimes	Moderate

## Sheet: Description of variables
Variable Codes	Survey questions
Gender	What is your gender?
Education	What is your level of education?
Marriage	What is your marital status?
Family	What is your current living arrangement?
Work	What is your work for income generation?
BCOVFSQ1	Washing hands before, during and after food preparation.
BCOVFSQ2	Washing hands before and after eating.
BCOVFSQ5	Using soap during hand, utensil and food preparation surfaces washing.
BCOVFSQ3	Washing hand after touching uncooked food, shaking, and touching body parts.
BCOVFSQ4	Washing hands after toilet.
BCOVFSQ6	Using sanitizer when feeling contaminated.
BCOVFSQ7	Separate uncooked food from ready to eat food.
BCOVFSQ8	Storing sea food, and meat in sealed container together with their juices in the refrigerator.
BCOVFSQ9	Using separate cutting boards for uncooked and ready to eat foods.
BCOVFSQ10	Cooking raw food before consumption.
BCOVFSQ11	Using appropriate cooking temperature guide for different food types.
BCOVFSQ12	Thoroughly heating prepared and stored foods before consumption.
BCOVFSQ13	Storing cooked and uncooked food in a recommended refrigerator temperature.
BCOVFSQ14	Sealing food items separately before chilling.
BCOVFSQ15	Chilling perishable food items without delay.
BPOOLEDFSA	Cummulative washing practice of individuals.
ACOVFSQ1	Washing hands before, during and after food preparation.
ACOVFSQ2	Washing hands before and after eating.
ACOVFSQ5	Using soap during hand, utensil and food preparation surfaces washing.
ACOVFSQ3	Washing hand after touching uncooked food, shaking, and touching body parts.
ACOVFSQ4	Washing hands after toilet.
ACOVFSQ6	Using sanitizer when feeling contaminated.
ACOVFSQ7	Separate uncooked food from ready to eat food.
ACOVFSQ8	Storing sea food, and meat in sealed container together with their juices in the refrigerator.
ACOVFSQ9	Using separate cutting boards for uncooked and ready to eat foods.
ACOVFSQ10	Cooking raw food before consumption.
ACOVFSQ11	Using appropriate cooking temperature guide for different food types.
ACOVFSQ12	Thoroughly heating prepared and stored foods before consumption.
ACOVFSQ13	Storing cooked and uncooked food in a recommended refrigerator temperature.
ACOVFSQ14	Sealing food items separately before chilling.
ACOVFSQ15	Chilling perishable food items without delay.
APOOLEDFSA	Cummulative washing practice of individuals.
